# Supplementary material for: A Genetic Map Between Gossypium hirsutum and the Brazilian Endemic G. mustelinum and Its Application to QTL Mapping
Source: G3 (Bethesda). 2016 Mar 31;6(6):1673–85. doi: 10.1534/g3.116.029116 (PMC4889663; doi:10.1534/g3.116.029116)
Supplement: Supplemental Material [file supp_g3.116.029116_FileS1.xls]

## Sheet: Sheet1
	1=A (G.hirsutum homozygous) 2=B G.mustelinum homozygous 3=H (heterozygous) 4=C (not 1) 5=D (not 2) 0=- (missing data)
	MARKER name	Individual No. 1	2	3	4	8	10	11	13	16	17	18	20	25	26	27	29	31	32	33	34	35	36	37	38	39	41	42	44	45	46	48	50	52	53	55	56	57	58	59	60	61	62	63	64	65	66	67	68
1	*BNL3580	3	1	1	2	2	2	0	2	3	1	2	0	2	3	1	3	1	2	3	2	3	2	3	3	3	3	3	2	3	1	1	3	3	3	2	2	0	3	3	3	3	2	3	2	1	3	2	3
2	*pGH431	2	3	5	0	4	4	4	4	1	3	4	2	4	1	1	5	4	2	3	4	3	3	3	3	3	0	5	3	3	5	4	3	2	3	0	4	4	4	3	4	0	4	3	4	3	0	4	3
3	*A1593b	3	3	1	3	3	4	3	0	1	5	2	3	2	5	0	3	3	3	4	4	3	3	1	3	3	5	5	5	1	5	3	3	3	0	0	3	1	3	3	5	3	3	3	2	3	3	3	3
4	*DPL0094	2	3	1	3	2	2	2	2	1	3	2	3	2	3	1	3	2	2	3	2	1	0	3	3	3	3	3	1	3	3	3	3	2	3	2	3	1	3	3	3	3	2	3	2	3	3	3	3
5	*A1553a	4	4	1	4	4	4	4	4	1	4	4	4	4	1	0	4	4	4	4	4	1	4	1	0	1	4	4	4	4	4	4	4	4	4	0	1	4	4	4	1	0	4	4	4	4	4	1	4
6	*TMHD03	2	2	1	3	3	2	2	2	1	3	3	3	2	3	1	3	2	2	3	2	3	2	1	3	3	3	3	1	3	3	3	3	2	3	2	3	1	3	2	3	3	3	3	2	3	3	3	3
7	*DPL0887b	4	4	1	4	4	4	4	4	1	4	4	4	4	4	1	4	4	4	4	4	4	4	1	4	4	4	4	1	4	4	4	4	4	4	4	4	1	4	4	4	4	4	4	4	4	4	4	4
8	*MUSB0590	4	4	1	4	4	4	4	4	1	4	0	0	4	4	1	4	4	4	4	4	4	4	1	1	4	4	4	1	4	4	4	4	4	4	4	4	1	4	4	4	4	4	4	4	4	4	4	4
9	*JESP240b	2	3	1	3	3	3	2	2	1	3	2	3	2	3	3	3	2	3	3	2	3	2	1	1	3	0	3	1	3	3	3	3	2	3	2	3	1	3	3	3	3	3	3	2	3	3	3	3
10	*BNL2564	2	3	1	3	3	3	2	2	1	3	2	3	2	3	3	3	2	3	3	2	3	2	1	1	3	3	3	1	3	3	3	3	2	3	2	3	1	3	3	3	3	3	3	2	3	3	3	3
11	*BNL2921	2	3	1	3	3	3	2	2	1	3	2	3	2	3	3	3	2	3	3	2	3	2	1	1	3	3	3	1	3	3	3	3	2	3	2	3	1	3	3	3	3	3	3	2	3	3	3	3
12	*MUSB0958	2	3	1	3	3	3	2	2	1	3	2	3	2	3	3	3	2	3	3	2	3	2	1	1	3	3	3	1	3	3	3	3	2	3	2	3	1	3	3	3	3	3	3	2	3	3	3	3
13	*pAR957b	4	4	1	4	4	4	4	4	1	4	4	4	4	4	4	4	4	4	0	4	4	4	1	0	4	0	0	0	0	0	4	4	4	4	0	4	0	4	4	4	4	4	4	4	4	4	4	4
14	*MUSS523b	4	4	1	4	4	4	4	0	1	4	4	4	4	4	4	4	4	4	4	4	4	4	1	1	4	4	4	1	4	4	4	4	4	4	4	4	1	4	4	4	4	4	4	4	4	4	4	4
15	*NAU3690	2	3	1	3	3	3	2	2	1	3	2	3	2	3	3	3	2	3	3	2	3	2	1	1	3	3	3	1	3	3	3	3	2	3	2	3	1	3	3	3	3	2	3	2	3	3	3	3
16	*BNL3652b	2	3	1	3	3	3	2	2	1	3	2	0	2	3	3	3	2	3	3	2	3	2	1	1	3	3	3	1	3	3	3	3	2	3	2	3	1	3	3	3	3	2	3	2	3	3	3	3
17	*STV026b	2	3	1	3	3	3	2	2	1	3	0	2	2	3	3	3	2	3	3	2	1	2	1	1	3	3	3	1	3	3	3	3	2	3	2	3	1	3	3	3	3	2	3	2	3	3	3	3
18	*BNL3982	2	0	1	3	3	3	0	2	1	3	2	3	2	3	3	3	2	3	3	3	1	3	1	1	3	3	3	1	3	3	3	3	2	3	2	3	1	0	3	3	3	2	2	2	3	3	3	3
19	*MUSS523a	2	5	5	5	5	5	2	0	5	5	2	5	2	5	5	5	2	5	5	2	5	2	5	5	5	5	5	5	5	5	5	5	2	5	2	5	5	5	5	5	5	2	5	2	5	5	5	5
20	*BNL4035	2	5	5	5	5	5	2	2	5	5	2	0	2	5	5	5	2	5	5	2	5	2	5	5	5	5	5	5	5	5	5	5	2	5	2	5	5	5	5	5	5	2	5	2	5	5	5	5
21	*NAU2741	2	5	5	5	5	5	2	2	5	5	0	0	5	5	5	5	2	5	2	2	5	2	5	5	5	5	5	5	5	5	5	5	5	2	2	5	5	2	5	5	5	2	5	2	5	5	5	2
22	*STS022	2	5	5	5	5	0	2	2	5	5	2	5	5	5	5	5	2	5	2	2	5	2	5	5	5	5	2	5	5	5	5	5	5	2	2	5	5	2	5	2	5	2	5	2	5	5	5	2
23	*pGH319	2	5	5	0	5	5	5	2	5	5	2	5	2	5	5	5	2	5	2	2	2	5	5	5	5	0	2	5	5	5	5	5	5	2	0	5	5	2	5	2	5	0	5	5	5	5	5	2
24	*pGH487	2	5	5	5	5	5	5	2	5	5	2	5	2	5	5	5	2	5	0	2	2	5	5	5	5	5	2	5	5	5	5	5	5	2	0	5	5	2	5	2	5	2	5	5	5	5	5	2
25	*NAU2095	2	3	1	3	3	3	3	3	1	1	2	3	3	3	3	1	2	3	2	2	3	2	1	1	3	2	2	3	3	3	3	1	1	2	2	3	1	2	3	2	3	2	3	3	3	3	3	2
26	*NAU5302	2	3	1	3	3	3	3	1	1	1	3	3	3	3	3	1	2	3	2	2	3	3	1	1	3	2	2	3	3	2	3	1	1	3	2	3	3	2	3	2	3	2	3	3	3	3	3	2
27	*STS015	2	5	5	5	5	0	5	5	5	5	2	5	5	5	5	5	2	5	2	2	5	5	5	5	5	5	2	5	5	2	0	5	5	5	2	5	5	2	5	2	5	2	2	5	5	5	5	2
28	*MUSS085	2	3	1	3	3	3	3	1	1	1	3	3	3	2	3	1	2	3	2	3	3	3	1	1	3	3	3	3	1	2	3	1	3	3	2	3	3	2	3	2	3	2	2	3	3	3	3	2
29	*NAU2838b	4	4	4	4	4	1	4	1	1	1	4	4	4	4	4	1	4	4	4	4	1	4	4	0	4	4	4	4	1	4	4	4	4	4	4	4	4	4	4	4	4	4	4	1	4	1	1	4
30	*A1126b	0	3	3	3	2	1	3	1	3	1	3	3	3	3	4	1	3	3	2	3	3	0	2	1	3	4	3	3	3	2	3	3	3	3	0	3	0	2	3	2	3	2	2	5	3	5	3	2
31	*MUCS164	3	3	3	3	2	1	3	1	3	1	3	3	3	2	3	1	1	3	2	3	3	3	2	1	3	3	3	2	3	2	3	3	3	3	3	3	3	2	3	2	3	2	2	1	3	1	3	2
32	*MUSS161	3	3	3	3	2	1	3	1	3	1	3	3	3	2	3	1	0	3	2	3	3	3	2	1	3	3	3	2	3	2	3	3	3	3	3	3	3	2	3	2	3	2	2	1	3	1	3	2
33	*pAR784	5	3	5	3	3	3	3	1	3	5	3	0	3	2	3	3	3	3	2	3	3	1	3	1	0	2	3	2	3	0	3	3	3	0	3	3	5	4	0	0	0	0	0	0	0	0	3	2
34	*CIR009	3	3	1	3	2	3	3	1	3	3	3	3	3	2	1	3	3	1	2	1	3	3	2	3	3	3	3	2	3	2	1	3	1	3	3	3	1	2	1	1	1	2	2	3	1	3	3	2
35	*STS1493	4	4	1	4	4	4	4	4	4	1	4	4	4	4	1	4	1	4	4	1	4	4	4	4	4	4	4	4	4	1	4	4	4	4	4	4	1	4	4	4	4	4	4	4	1	4	4	4
36	*MUSS220	4	4	1	4	4	4	4	4	4	1	4	4	4	4	1	4	1	4	4	1	4	4	4	4	4	4	4	4	4	1	4	4	4	4	4	4	1	4	4	4	4	4	4	4	1	4	4	4
37	*BNL1707b	5	5	5	2	2	0	2	2	5	5	0	2	2	5	5	5	2	2	5	2	5	5	5	5	5	5	5	5	5	5	5	5	2	5	2	2	5	5	5	5	5	2	5	2	5	5	2	5
38	*NAU5100	3	1	1	2	2	2	0	2	3	1	2	2	2	3	1	3	1	2	3	2	3	3	3	3	3	3	3	2	3	1	1	3	3	3	2	2	1	3	3	3	3	2	2	2	1	3	2	3
39	*MUSS128	5	5	5	2	2	2	2	0	5	5	2	2	2	5	5	5	2	2	5	2	5	5	5	5	5	5	5	5	5	5	5	5	2	5	2	5	5	5	5	5	5	2	5	2	5	5	2	5
40	*BNL1667a	3	1	1	2	2	2	0	2	3	3	2	2	2	3	1	3	2	2	3	2	3	3	3	3	3	3	3	1	3	1	3	3	2	3	2	3	1	3	0	3	3	2	3	2	1	3	2	3
41	*JESPR243	3	1	1	2	2	2	2	2	3	3	2	2	2	3	1	3	2	2	3	2	3	0	3	3	3	3	3	1	3	1	3	3	2	3	2	3	1	3	3	3	3	2	3	2	1	3	2	3
42	*DPL0887a	2	5	5	5	5	2	2	2	5	5	2	5	2	5	5	5	2	2	5	2	5	2	5	5	5	5	5	5	5	5	5	5	2	5	2	5	5	5	5	5	5	5	5	2	5	5	5	5
43	*NAU4045	4	4	1	4	4	4	0	4	4	4	4	4	4	4	4	4	4	4	4	4	4	4	1	4	4	4	4	4	4	4	4	4	4	4	4	4	1	4	4	4	0	4	4	4	1	1	1	4
44	*BNL4095	3	3	3	3	3	3	3	3	3	3	3	1	3	3	3	3	3	2	3	3	3	3	1	3	3	3	3	3	1	3	3	3	2	3	3	1	1	1	3	3	3	1	3	2	3	1	1	3
45	*pAR957a	3	3	3	3	1	3	1	3	3	3	3	1	0	3	3	3	5	3	3	3	3	3	0	3	3	0	0	0	0	0	3	3	2	4	0	3	3	3	3	3	3	5	3	2	1	1	1	3
46	*A1738	3	3	4	3	5	4	5	0	0	4	3	0	3	3	0	3	3	3	3	3	3	0	1	5	3	3	2	3	5	3	0	0	4	0	0	3	0	3	3	3	3	0	0	0	0	1	0	3
47	*A1553b	0	4	4	4	4	4	1	4	1	4	4	1	4	4	4	4	1	4	4	4	1	4	1	4	4	4	4	4	1	4	4	4	4	4	0	1	1	1	4	4	4	1	4	4	4	1	1	4
48	*BNL786	1	3	3	2	3	0	0	3	3	2	0	1	3	1	3	1	1	0	2	3	3	3	1	3	3	3	2	0	1	3	1	0	2	2	3	1	1	1	1	2	3	1	3	2	3	1	1	3
49	*A1340	3	3	3	2	3	3	1	3	3	2	3	1	3	3	3	3	1	3	2	3	1	3	0	3	3	3	4	3	1	5	0	3	4	4	0	1	0	5	5	2	5	1	3	2	3	1	1	3
50	*A1572	4	4	4	4	4	4	1	4	4	4	4	1	4	4	0	4	1	4	4	4	1	4	1	4	4	4	4	4	0	4	1	4	4	4	0	1	0	0	4	4	4	0	4	4	4	1	1	4
51	*pGH468	0	5	5	2	2	5	5	0	5	2	2	5	5	5	0	5	5	5	2	0	5	5	5	5	5	0	2	2	5	5	5	5	2	5	0	5	0	5	5	0	5	5	5	2	5	5	5	2
52	*NAU1483	5	5	5	2	5	5	0	5	5	2	5	5	5	5	5	5	5	2	2	5	5	5	5	5	5	5	2	5	5	2	5	5	2	2	5	5	5	5	5	2	5	5	5	2	5	5	5	5
53	*DPL0051	5	5	5	2	2	5	2	5	5	2	0	5	5	5	5	5	5	5	2	5	5	5	5	5	5	5	2	5	5	5	5	5	2	5	5	2	5	5	5	2	5	2	5	2	5	5	2	2
54	*NAU4073a	1	4	4	4	4	4	0	4	4	4	4	1	4	1	4	4	4	4	4	4	4	4	1	4	4	4	4	4	4	4	1	4	4	4	4	1	4	4	4	4	4	1	4	4	4	1	1	4
55	*BNL1667b	1	3	3	2	3	3	1	3	3	2	0	1	3	1	3	3	3	3	2	3	3	3	1	3	3	2	2	3	1	3	1	3	2	2	3	1	1	1	3	2	3	1	3	2	3	1	1	2
56	*BNL830	1	3	3	2	3	3	1	3	3	2	3	1	3	1	3	3	3	2	2	3	3	3	1	3	3	2	2	3	1	2	1	3	2	2	3	1	1	1	3	2	3	1	3	2	3	1	1	3
57	*NAU5172	1	3	3	2	3	3	1	3	3	2	3	1	3	3	3	3	3	2	2	3	3	3	1	3	3	3	2	2	1	2	3	3	2	2	3	1	1	1	3	2	3	1	3	2	3	1	1	3
58	*BNL3090	1	3	3	3	3	3	1	3	3	2	3	0	3	3	3	3	3	2	2	3	3	3	1	3	3	3	2	2	1	2	3	2	2	2	3	1	1	1	3	2	3	1	3	2	3	1	1	3
59	*A1593c	0	3	3	3	3	3	5	0	3	2	5	1	5	3	0	3	0	2	2	0	0	3	1	0	3	4	4	0	5	4	3	2	2	2	0	1	1	1	3	2	3	1	3	2	3	1	5	3
60	*DPL0370	5	5	5	5	5	2	5	5	5	2	5	5	5	5	5	5	5	2	2	5	5	5	5	5	5	2	2	2	5	2	5	2	2	2	5	5	5	5	5	2	5	5	2	2	5	5	5	5
61	*BNL1350	1	3	2	3	3	2	1	3	3	2	3	1	1	3	3	3	3	2	2	3	3	3	1	3	3	2	2	2	1	3	3	2	2	2	3	1	1	3	3	2	3	1	2	2	1	1	1	3
62	*STV129	5	5	2	5	5	2	5	5	5	2	0	5	5	5	5	5	5	2	5	5	5	5	5	5	5	5	2	2	5	5	5	5	2	2	5	5	5	5	5	2	5	5	0	2	5	5	5	5
63	*DPL0615	5	5	2	5	5	2	5	5	5	2	0	0	5	5	5	5	5	2	5	5	5	5	5	5	5	5	2	2	5	5	5	5	2	2	5	5	5	5	5	2	5	5	2	2	5	5	5	5
64	*JESP240a	1	3	2	3	3	2	1	3	3	2	3	1	1	3	3	3	3	2	3	3	3	3	1	3	3	0	2	2	1	3	3	3	2	2	1	3	1	3	3	2	3	1	2	2	1	1	1	3
65	*BNL2646	1	3	2	3	3	2	0	3	3	2	3	1	1	3	3	3	3	2	3	3	3	3	1	3	3	3	2	2	1	3	3	3	2	2	1	3	1	3	1	2	3	1	2	2	1	1	1	3
66	*MUB0641c	5	0	2	5	5	2	5	5	5	2	5	5	5	5	5	5	5	2	5	5	5	5	5	5	5	5	2	2	5	5	5	5	2	2	5	5	5	5	5	2	5	5	2	2	5	5	5	5
67	*STV026a	5	5	2	5	5	2	5	5	5	2	0	5	5	5	5	5	5	2	5	5	5	5	5	5	5	2	2	2	5	5	5	5	2	2	5	5	5	5	5	2	5	5	2	2	5	5	5	5
68	*MUCS266	1	4	4	4	1	4	1	4	4	4	0	1	1	4	4	4	4	4	4	4	4	4	1	4	4	4	4	4	1	4	4	4	4	4	1	4	1	4	4	4	4	1	4	4	1	1	1	4
69	*BNL3902	1	3	2	3	1	2	1	3	3	2	3	1	1	3	3	3	3	2	3	3	3	3	1	3	3	3	2	2	1	3	3	3	2	2	1	3	1	3	3	2	3	1	2	2	1	1	1	3
70	*MUSS523c	1	4	4	4	1	4	1	0	4	4	4	1	1	4	4	4	4	4	4	4	4	4	4	4	4	4	4	4	1	4	4	4	4	4	1	4	1	4	1	4	4	1	4	4	1	1	1	4
71	*BNL3652a	1	2	2	3	1	2	1	3	3	2	0	1	1	3	3	3	3	2	3	3	3	3	3	3	3	2	2	2	1	3	3	3	2	2	1	3	1	3	1	2	3	1	2	2	1	1	1	3
72	*MUSB0325	1	2	2	2	1	2	1	3	3	2	3	1	1	3	3	3	3	2	3	3	3	3	3	3	3	2	2	2	1	3	3	3	2	2	1	3	1	3	1	2	3	1	2	2	1	1	1	3
73	*BNL2700	1	2	2	2	1	2	1	3	3	2	3	1	1	3	3	3	3	2	3	3	3	3	3	3	3	2	2	2	1	3	3	0	2	2	1	3	1	3	1	2	3	1	2	2	1	1	1	3
74	*pAR906	0	2	4	2	3	2	1	3	3	2	3	1	1	3	3	3	0	2	4	3	3	3	3	3	3	2	2	2	1	3	3	3	3	2	1	0	1	0	1	2	5	1	2	4	1	1	1	1
75	*STS2730	1	4	1	4	4	4	1	4	4	4	4	1	1	1	4	4	4	4	4	4	4	4	4	4	4	4	4	4	1	4	4	4	4	4	1	4	1	4	1	4	4	1	4	4	1	1	1	1
76	*pGH317c	5	2	5	2	5	2	5	5	5	5	5	5	5	5	0	2	5	0	5	0	2	0	0	0	0	0	0	5	0	0	0	2	5	0	0	0	5	0	5	2	0	5	2	2	5	5	5	5
77	*STS3214	1	4	1	4	4	4	1	4	4	0	4	1	1	1	4	4	4	4	4	4	4	4	4	4	4	4	4	4	1	4	4	4	4	4	1	4	1	4	1	4	4	1	4	4	1	1	1	1
78	*STS1661	1	4	1	4	4	4	1	4	4	4	4	1	1	1	4	4	4	4	4	4	4	4	4	4	4	4	4	4	1	4	4	4	4	4	1	4	1	4	1	4	4	1	4	4	1	1	1	1
79	*pGH317b	1	4	1	4	1	4	4	4	4	4	0	1	0	0	0	4	1	0	1	0	4	4	4	0	4	0	0	4	0	0	0	4	4	0	0	0	0	0	4	0	0	1	4	4	1	1	1	1
80	*JESPR152	1	3	1	3	3	2	3	1	3	3	2	3	1	3	3	2	3	3	1	1	3	3	3	3	3	3	3	3	2	2	1	3	3	3	1	3	1	3	3	3	1	1	3	2	1	3	1	1
81	*BNL2440	1	3	1	3	3	2	0	1	3	3	2	0	3	3	1	3	3	3	3	1	3	3	3	3	3	3	3	3	2	3	1	3	3	3	2	3	1	3	1	3	1	1	3	2	1	3	3	3
82	*MUCS141	3	3	1	3	3	2	3	1	2	3	2	3	3	3	1	3	3	3	3	1	2	3	2	3	3	3	3	3	2	3	1	3	3	3	2	3	1	3	1	3	1	1	3	2	1	3	3	3
83	*MUCS152	3	3	1	3	3	2	3	1	2	3	2	3	3	3	1	3	3	3	3	1	2	3	2	3	3	3	3	3	2	3	1	3	3	3	2	3	1	3	1	3	1	1	3	2	1	3	3	3
84	*MUCS422	3	3	1	3	3	2	3	1	2	3	2	3	3	3	1	3	3	3	3	1	2	3	2	3	3	3	3	3	2	3	1	3	3	3	2	3	1	3	1	3	1	1	3	2	1	3	3	3
85	*MUCS410	3	3	1	3	3	2	3	1	2	3	2	3	3	3	1	3	3	3	3	1	2	3	2	3	3	3	3	3	2	3	1	3	3	3	2	3	1	3	1	3	1	1	3	2	1	3	3	3
86	*MUSS563	3	3	1	3	3	2	3	1	2	3	2	3	3	3	1	3	3	3	3	1	2	3	2	3	3	3	3	3	2	3	1	3	3	3	2	3	1	3	1	3	1	1	3	2	1	3	3	3
87	*NAU5138	3	3	1	3	3	2	3	1	2	3	3	3	2	3	1	3	3	1	3	1	3	3	2	3	3	3	3	3	2	3	1	3	1	3	2	3	1	3	1	1	1	1	3	2	1	3	3	3
88	*A1126a	3	3	1	3	3	3	3	1	2	3	3	3	2	3	0	3	3	1	3	3	0	3	2	3	3	0	3	3	2	3	1	3	0	3	0	3	3	3	1	0	1	3	3	2	1	3	3	3
89	*pAR043b	5	5	5	0	0	5	5	0	0	5	0	0	0	5	5	0	0	5	5	5	5	5	5	5	5	0	5	0	5	0	0	5	5	0	0	0	5	0	0	0	0	5	0	0	0	0	0	5
90	*A1126c	1	4	4	4	4	4	4	1	0	1	4	4	4	4	1	1	4	4	4	4	4	0	4	4	4	4	4	4	4	0	4	4	1	1	4	4	4	4	4	4	1	4	4	4	4	4	4	4
91	*pAR701b	1	1	2	3	3	3	3	3	3	2	3	3	1	3	3	2	3	1	3	3	3	2	2	3	2	1	3	2	3	3	1	2	3	1	2	3	1	2	3	3	3	1	2	2	3	1	1	3
92	*NAU3427a	5	5	2	5	5	5	0	5	5	2	5	2	5	5	5	2	5	5	5	5	5	5	2	5	2	5	5	2	5	5	5	0	5	5	2	5	5	2	5	5	5	5	2	2	5	5	5	5
93	*BNL3971	3	1	2	3	1	3	3	3	3	2	3	2	1	3	3	2	1	1	3	3	3	3	2	3	2	3	3	2	3	3	1	2	3	1	2	3	1	2	3	1	3	1	2	2	3	1	1	3
94	*NAU3626	3	1	2	3	3	3	0	3	3	2	3	2	1	3	3	2	1	1	3	3	3	3	2	3	2	3	3	2	3	3	1	2	3	1	2	3	1	2	3	3	3	1	2	2	3	1	1	3
95	*NAU3875	4	1	4	4	4	4	4	4	4	4	4	4	1	4	4	4	1	1	4	4	4	4	4	4	4	4	4	4	4	4	1	4	4	1	4	4	1	4	4	4	4	1	4	4	4	1	1	4
96	*MUSS599	3	1	2	3	1	3	3	3	3	2	2	0	1	3	3	2	1	1	3	3	3	3	2	3	2	3	3	2	3	3	1	2	2	1	2	3	1	2	3	1	3	1	2	2	3	1	1	3
97	*BNL4003a	4	1	4	4	1	4	4	4	4	4	4	0	1	4	4	4	1	1	4	4	4	4	4	4	4	4	4	4	4	4	1	4	4	1	4	4	1	4	4	1	4	1	4	4	4	1	1	4
98	*DPL0674	3	3	2	3	1	3	3	3	3	2	2	2	3	3	3	2	3	1	3	3	3	3	2	3	2	3	3	2	3	3	1	2	3	1	3	3	1	2	3	1	2	1	2	2	3	1	1	3
99	*NAU3485b	4	4	4	4	1	1	4	4	4	4	0	4	4	4	4	4	0	1	4	4	4	4	4	4	4	4	4	4	4	4	1	4	4	1	4	4	1	4	4	1	4	1	4	4	4	1	1	4
100	*NAU3485a	5	5	2	5	5	5	5	5	5	2	5	2	5	5	5	2	5	5	5	5	5	5	2	5	2	5	5	2	5	5	5	2	5	5	5	5	5	2	5	5	2	5	2	2	5	5	5	5
101	*CIR376	3	3	2	3	1	3	0	3	3	2	3	2	3	3	3	2	3	1	3	3	3	3	3	3	2	3	3	2	3	3	1	2	3	1	3	3	1	2	3	1	2	1	2	2	3	1	1	3
102	*BNL189	3	3	3	1	1	0	0	3	3	1	1	2	3	3	2	2	3	1	3	3	3	3	3	1	2	3	3	3	3	3	1	3	2	1	3	3	1	2	3	1	2	1	2	2	3	1	1	3
103	*BNL1897	3	3	3	1	1	3	0	3	3	1	3	2	3	3	2	2	3	1	3	3	3	3	3	1	2	3	3	3	3	3	1	3	2	1	3	3	1	2	3	1	2	1	2	2	3	1	1	3
104	*BNL1899	3	3	3	1	1	3	0	3	3	1	3	2	3	3	2	2	3	1	3	3	3	3	3	1	2	3	3	3	3	3	1	3	2	1	3	3	1	2	3	1	2	1	2	2	3	1	1	3
105	*BNL4060a	4	1	4	1	1	4	4	4	4	1	4	4	4	4	4	4	4	1	4	4	4	4	4	1	4	4	4	4	1	4	1	4	4	1	4	4	1	4	4	1	4	1	4	4	4	1	1	4
106	*BNL3512a	3	3	0	1	1	3	3	3	3	1	3	2	3	3	2	2	3	1	3	3	3	3	3	1	2	3	3	3	1	1	1	0	2	1	3	3	1	2	3	1	2	1	2	2	3	1	1	3
107	*BNL3547	5	0	5	5	5	5	0	5	5	5	5	2	5	5	2	2	5	5	5	5	5	5	5	5	2	5	5	5	5	5	5	5	2	5	5	5	5	2	5	5	2	5	2	2	5	5	5	5
108	*STS1314	4	4	4	1	1	4	4	4	1	0	4	4	4	4	4	4	4	1	4	4	4	4	4	4	4	4	4	4	4	4	1	4	4	1	4	4	1	4	4	1	4	1	4	4	4	1	1	4
109	*BNL1437	1	1	3	1	3	3	0	3	1	1	3	2	3	3	2	3	1	1	3	3	1	3	0	3	2	3	3	3	3	3	3	3	2	1	3	3	3	2	3	3	2	1	2	2	3	3	1	1
110	*BNL1434	1	1	3	1	3	3	2	3	1	1	3	2	3	3	2	0	1	1	3	3	1	3	3	3	2	3	3	3	3	3	3	3	2	1	3	3	3	2	3	3	2	1	2	2	3	3	1	1
111	*BNL3661b	5	5	5	5	5	5	2	2	5	5	0	2	5	5	2	5	5	5	5	5	5	2	5	5	2	5	5	5	5	5	5	5	2	5	5	5	5	2	5	5	2	5	2	2	5	2	5	5
112	*BNL3972	3	1	3	1	3	3	2	2	1	1	3	2	1	3	2	3	3	1	3	3	1	3	3	3	2	3	1	3	3	3	3	3	2	3	3	3	3	2	3	3	2	1	2	2	3	2	1	1
113	*BNL3661a	4	1	4	1	4	4	4	4	1	1	0	4	1	4	4	4	4	1	4	4	1	4	4	4	4	4	1	4	4	4	4	4	4	4	4	4	4	4	4	4	4	1	4	4	4	4	1	1
114	*BNL2877	3	1	3	1	3	3	2	1	1	1	3	2	3	2	2	3	3	3	2	3	1	3	3	3	2	1	1	3	3	3	3	1	2	3	3	3	3	2	3	3	3	1	3	2	3	2	1	1
115	*A1214b	4	4	4	1	4	1	4	0	4	4	4	4	4	4	0	1	1	4	0	0	4	4	1	4	4	4	1	4	4	4	1	4	4	4	0	4	0	4	4	1	4	4	1	4	4	1	4	4
116	*NAU2161	5	5	2	5	2	5	5	2	5	2	5	5	5	5	5	5	5	5	5	5	5	2	5	5	2	5	5	5	5	2	5	2	5	5	5	5	5	5	5	5	5	2	5	2	5	5	5	2
117	*CIR292	1	3	2	1	2	1	3	2	3	2	0	3	3	3	3	3	3	3	3	3	0	3	1	3	3	1	1	3	3	2	3	2	0	3	3	3	3	3	3	1	3	2	1	3	1	1	3	2
118	*CIR097	1	3	2	1	2	1	0	2	3	2	3	3	3	3	3	1	3	3	3	3	3	2	1	1	3	1	1	3	3	2	3	2	3	3	3	3	3	3	3	1	3	2	1	3	1	1	3	2
119	*STS1418	1	3	2	3	3	1	3	2	3	2	3	3	3	3	3	1	3	3	3	3	3	3	1	3	3	1	1	3	3	2	3	2	3	3	3	3	3	3	3	1	3	2	1	0	1	1	3	2
120	*CIR210	1	3	2	1	2	1	0	2	3	2	3	3	3	3	3	1	3	3	3	3	3	3	1	3	3	1	1	3	3	2	3	2	3	3	3	3	3	3	3	1	3	2	1	3	1	1	3	2
121	*STS2840	1	4	4	1	4	1	4	4	4	4	4	4	4	4	4	1	4	4	4	4	4	4	1	1	4	1	1	4	4	4	4	4	4	4	4	4	4	4	4	1	4	4	1	4	1	1	4	4
122	*CIR228b	1	4	4	1	4	1	4	4	4	4	4	4	4	4	4	1	4	4	4	4	4	4	1	1	4	1	1	4	4	4	4	4	4	4	4	4	4	4	4	1	4	4	1	4	1	1	4	4
123	*CIR084	1	3	3	1	2	1	0	2	3	3	3	3	3	3	3	1	3	3	3	3	3	3	1	1	3	1	1	1	2	2	3	2	1	3	3	3	3	3	3	1	3	2	1	3	1	1	3	3
124	*NAU3820	1	2	3	1	2	1	3	2	3	3	3	3	3	3	3	1	3	3	3	3	3	3	1	1	2	3	2	1	2	2	3	2	1	3	3	2	3	3	3	1	3	3	1	3	1	1	3	3
125	*NAU2190	1	2	3	1	2	1	3	2	1	3	3	3	3	3	3	1	3	3	3	1	1	3	1	1	2	2	2	1	2	2	2	2	3	3	3	2	3	3	3	1	3	3	1	3	1	1	3	3
126	*STV097	1	4	4	1	4	1	4	4	1	4	0	0	4	4	4	1	4	4	4	1	1	4	1	1	4	4	4	1	4	4	4	4	4	4	4	4	4	4	4	1	4	4	1	4	1	1	4	4
127	*BNL3259	1	2	3	0	2	1	0	2	3	3	3	3	3	3	3	1	3	3	3	1	1	3	0	1	2	2	2	0	2	2	2	3	0	3	3	3	3	2	3	3	3	3	3	3	3	1	3	3
128	*pAR985	3	2	3	1	3	1	3	2	5	3	3	3	1	3	0	1	0	3	5	5	4	0	1	0	2	3	2	1	2	0	3	2	5	0	0	2	3	3	4	3	3	3	0	3	5	5	5	3
129	*PAR325b	4	0	3	5	3	1	3	2	1	3	3	3	1	3	3	1	3	3	5	1	4	3	1	1	4	3	2	0	4	3	3	3	3	3	3	0	3	3	2	3	3	3	3	3	0	0	3	3
130	*NAU5465	1	2	3	1	3	1	3	2	1	3	3	3	1	3	3	1	2	3	3	3	1	3	1	1	2	3	2	1	2	2	2	2	0	2	3	2	3	3	2	3	3	3	3	3	1	1	3	3
131	*NAU3598	5	2	5	5	5	5	0	0	5	5	5	5	5	5	5	5	2	5	5	5	5	5	5	5	2	2	2	5	2	2	2	2	5	2	5	2	5	5	2	5	5	5	5	5	5	5	5	5
132	*pXP2-60b	0	4	0	4	4	1	4	4	1	4	4	4	1	4	4	1	0	0	4	0	0	4	1	1	4	4	4	1	4	4	4	4	4	4	4	4	4	0	4	4	4	4	4	4	4	4	4	4
133	*NAU4022	1	2	3	3	3	1	2	3	1	1	3	3	1	3	3	1	2	3	3	1	1	3	1	1	2	2	2	1	2	2	2	3	3	2	3	2	3	3	2	3	3	1	3	1	3	3	3	3
134	*NAU2312	1	3	3	3	3	1	2	3	1	1	3	3	1	3	3	1	3	3	3	1	1	3	1	3	2	3	2	1	3	2	3	3	3	3	3	3	3	3	3	3	3	1	3	1	3	3	3	3
135	*NAU3225	1	3	3	3	3	1	0	3	1	1	3	3	1	3	3	1	3	3	3	1	1	3	1	3	2	3	2	1	3	2	3	3	3	3	3	3	3	3	3	3	3	1	3	1	3	3	3	3
136	*STS236	3	2	3	3	3	1	2	0	1	1	3	3	1	3	3	1	2	3	3	1	1	1	1	1	2	3	3	1	2	2	2	3	3	2	3	2	3	2	2	3	3	1	3	1	3	3	3	3
137	*NAU1068a	3	0	2	3	3	1	2	3	1	0	0	3	3	3	3	1	2	3	3	1	1	1	1	3	3	3	3	1	2	2	3	3	3	2	3	2	3	2	2	3	3	1	3	2	3	3	3	3
138	*NAU2336	3	2	2	3	3	1	2	3	1	1	3	3	3	3	3	1	2	3	2	1	1	1	1	3	3	3	3	1	2	2	3	3	3	2	3	2	3	2	3	3	3	1	3	1	3	3	3	1
139	*NAU2272	3	2	2	3	3	1	2	3	1	1	3	3	3	3	3	1	2	3	2	1	1	1	1	3	3	3	3	1	2	2	3	3	3	2	3	2	3	2	3	3	3	1	3	1	3	3	3	1
140	*NAU3913	3	2	2	3	3	1	0	3	1	1	3	3	3	3	3	1	2	3	2	1	1	1	1	3	3	3	3	1	2	2	3	3	3	2	3	2	3	2	3	3	3	1	3	1	0	3	3	1
141	*MUSB0634	5	2	2	5	5	5	2	5	5	5	5	5	5	5	5	5	2	5	2	5	5	5	5	5	5	5	5	5	2	2	5	5	5	2	5	2	5	2	5	5	5	5	5	5	5	2	5	5
142	*A1145	0	2	2	3	3	5	3	3	3	1	3	3	3	3	0	1	3	3	4	0	1	0	1	3	3	3	5	1	0	2	3	3	3	2	0	2	0	2	3	3	3	1	3	1	3	2	3	1
143	*BNL226a	4	4	4	4	4	1	4	4	4	1	4	4	4	4	4	1	4	4	4	1	4	1	1	4	4	4	4	1	4	4	4	4	4	4	4	4	4	4	4	4	4	1	4	1	4	4	4	1
144	*STS2829	4	4	4	4	4	1	4	4	4	1	4	4	4	4	4	1	4	4	4	1	4	1	1	4	4	4	4	1	4	4	4	4	4	4	4	4	4	4	4	4	4	1	4	1	4	4	4	1
145	*NAU3120	0	2	2	3	2	1	0	3	3	1	3	2	3	1	3	1	0	3	2	1	3	1	1	3	3	3	3	1	2	2	3	0	2	2	3	2	3	2	3	3	3	1	3	1	3	2	3	1
146	*JESPR293	4	4	4	1	4	1	4	4	4	1	4	4	4	4	4	4	4	4	4	1	4	1	1	4	4	4	4	1	4	4	4	4	4	4	1	4	4	4	4	4	4	1	4	4	4	4	4	1
147	*BNL3512b	3	2	0	3	3	1	3	2	2	1	3	3	3	3	3	3	3	3	2	1	2	1	1	3	3	1	1	1	2	2	3	3	3	2	1	3	1	3	3	2	3	3	3	2	2	2	2	1
148	*BNL4060b	3	2	3	3	3	1	3	2	2	1	3	3	3	3	3	3	3	3	2	1	2	1	1	3	3	1	1	1	2	2	3	2	3	2	1	3	1	3	3	2	3	3	3	2	2	2	2	1
149	*STV030	3	2	1	3	3	1	3	2	2	1	3	3	3	3	3	3	3	3	2	1	2	3	1	3	3	3	1	1	2	2	3	2	3	3	1	3	1	3	3	2	1	0	2	2	2	2	2	1
150	*BNL3644	3	3	1	3	3	1	3	2	3	1	3	3	3	2	3	2	3	3	2	1	3	3	3	3	3	3	1	1	2	2	3	2	3	2	3	3	1	3	3	3	1	3	2	2	2	2	3	3
151	*STS3644	3	3	1	3	3	1	3	2	3	1	3	3	3	2	3	2	3	3	2	1	3	3	3	3	3	3	1	1	2	2	3	2	3	2	3	3	1	3	3	3	1	3	2	2	2	2	3	3
152	*BNL3545	3	3	1	3	3	1	3	0	3	1	3	3	3	2	3	2	3	3	2	1	3	3	3	3	3	1	1	1	2	2	0	2	3	2	3	3	1	3	3	3	0	3	2	2	2	2	3	0
153	*pAR129d	0	4	1	0	4	1	1	4	0	0	4	0	0	4	4	4	4	4	0	0	4	1	1	0	0	0	0	1	4	0	0	0	0	4	0	0	0	0	4	0	1	0	4	4	4	4	0	4
154	*JESPR107	1	4	4	4	4	1	0	4	4	4	1	4	4	1	1	4	4	4	4	4	4	4	4	4	1	4	1	4	4	4	4	1	4	4	1	4	1	4	4	1	1	4	4	4	1	4	4	4
155	*CIR228a	4	4	4	4	4	4	4	4	4	4	0	4	1	1	1	4	4	4	4	4	4	4	4	4	1	4	4	4	4	4	4	1	4	4	1	4	1	4	4	1	0	4	4	4	1	4	4	4
156	*NAU862	2	3	3	1	2	2	2	3	3	3	1	3	1	1	1	3	2	3	2	3	3	3	3	2	1	3	2	3	3	2	3	1	3	2	1	3	1	2	2	0	1	3	3	3	1	3	3	3
157	*G1124	2	3	3	1	2	4	2	3	4	3	1	2	1	1	3	3	2	3	2	3	3	1	0	0	2	0	0	3	3	0	3	5	3	2	0	3	0	2	2	1	1	3	0	5	5	3	0	3
158	*pAR764a	0	0	4	0	3	2	4	4	0	3	3	2	5	0	3	3	4	3	4	3	5	5	4	2	2	4	2	3	4	4	5	5	3	3	4	0	5	1	2	0	4	3	0	4	1	0	5	3
159	*JESPR26	4	4	4	4	4	4	4	4	4	4	4	0	1	4	1	4	4	0	4	4	4	1	4	4	4	4	4	4	4	4	0	1	4	4	4	4	1	1	4	1	4	4	4	4	1	4	4	4
160	*PAR325a	0	3	3	0	3	0	2	2	3	3	3	3	0	3	1	3	0	3	0	3	1	1	3	2	2	3	2	3	3	2	1	1	1	3	3	0	1	1	2	1	0	3	3	3	1	3	3	3
161	*pXP2-60a	3	5	3	3	3	3	3	2	3	3	3	3	1	3	1	5	3	0	3	3	1	1	1	3	2	1	2	3	3	2	3	1	1	3	3	3	1	1	2	1	3	3	3	3	1	3	3	3
162	*G1164	5	5	5	5	5	5	2	2	5	5	5	5	5	5	5	5	5	5	5	5	5	5	5	5	2	5	2	5	5	0	5	5	5	5	5	5	5	5	5	5	2	2	2	5	5	5	5	5
163	*NAU1070	3	3	3	3	3	3	2	2	3	3	3	2	3	3	1	1	3	3	1	3	3	1	1	3	2	3	2	3	3	2	1	1	1	1	1	3	1	1	3	1	2	2	2	1	1	3	3	3
164	*DPL0354	3	3	3	0	3	3	2	2	3	3	3	2	3	3	1	3	3	3	1	3	3	3	1	2	2	3	2	3	3	2	1	1	1	1	1	3	1	1	3	1	2	2	2	3	1	3	3	3
165	*CIR263	3	3	3	3	3	2	2	2	3	3	3	2	3	3	1	3	3	3	3	3	3	3	1	2	2	3	2	3	3	2	1	1	1	1	1	3	1	1	3	1	2	2	3	3	1	3	3	3
166	*NAU5027	3	3	3	3	3	2	2	2	3	3	3	2	3	3	1	3	3	3	2	3	3	3	1	2	2	3	2	3	3	2	1	1	1	1	3	3	1	1	3	1	2	2	3	3	1	3	3	3
167	*CIR332	4	4	1	4	4	4	0	4	4	4	4	0	4	4	4	4	4	4	1	4	4	4	1	4	4	4	4	4	4	4	1	1	1	1	1	4	1	1	4	4	4	4	4	4	1	4	4	4
168	*BNL3989	3	3	1	3	3	3	2	2	3	1	3	2	3	3	3	3	3	3	1	3	3	3	1	2	2	3	2	3	3	2	1	1	1	3	1	3	1	1	3	3	2	2	2	1	1	3	1	3
169	*DPL0605	3	3	1	3	3	3	2	2	3	1	3	2	3	3	3	3	3	3	1	3	3	3	1	2	2	2	2	3	3	2	1	1	1	3	1	3	1	1	3	3	2	2	2	1	1	3	1	3
170	*NAU1068c	3	3	1	3	3	3	2	2	3	1	0	2	3	3	3	3	3	3	1	3	3	3	1	2	2	3	2	3	3	2	1	1	1	3	1	3	1	1	3	3	2	2	2	1	1	2	1	3
171	*pXP3-28	3	3	1	3	3	3	2	2	3	0	3	0	3	3	3	3	3	3	5	3	1	0	1	2	2	3	2	3	3	2	1	1	1	3	1	4	1	1	3	3	2	2	2	1	1	3	1	3
172	*BNL226b	5	5	2	5	5	5	2	5	5	5	5	2	5	5	5	5	5	5	5	5	5	5	5	2	2	5	5	5	5	2	5	5	5	5	5	5	5	5	5	5	2	5	2	5	5	5	5	5
173	*pAR202c	1	4	1	4	4	4	4	4	4	1	1	4	0	4	4	4	4	4	4	1	1	4	0	4	4	4	1	4	4	4	0	0	0	0	1	0	1	1	4	4	4	4	4	1	1	1	0	4
174	*P9-53	4	4	1	4	4	4	4	4	4	0	0	4	4	4	4	4	4	4	1	1	1	4	1	4	4	4	1	4	0	0	1	1	1	4	1	4	0	0	4	4	4	4	0	1	1	4	1	4
175	*G1045a	5	5	5	5	5	5	2	5	0	5	5	2	2	5	5	5	5	5	5	5	5	5	5	0	0	0	0	0	0	0	0	0	0	0	0	0	0	0	0	0	0	0	0	5	5	5	5	5
176	*A1474	3	3	1	3	3	3	2	3	3	1	1	3	2	3	3	3	3	3	1	1	1	3	1	2	2	3	3	3	3	2	1	1	1	3	1	3	1	1	3	3	2	3	3	1	1	3	1	3
177	*DPL0733	3	3	1	3	3	3	2	3	3	1	0	0	2	3	3	3	3	3	1	1	3	1	1	2	2	3	3	3	3	2	1	1	1	3	1	3	1	1	3	3	2	3	3	1	1	3	1	3
178	*pGH619	0	4	1	4	4	4	4	4	4	1	1	4	4	4	4	4	4	4	0	1	1	4	1	4	4	4	4	4	4	4	1	1	4	4	0	0	1	1	4	4	4	0	4	1	1	4	1	4
179	*A1171a	3	3	1	5	3	3	2	3	5	1	4	3	4	4	4	4	5	3	1	1	1	3	1	3	2	5	3	3	5	3	1	1	3	3	0	3	1	1	3	3	2	3	3	1	1	1	1	3
180	*MUSB0087	4	4	1	4	4	4	4	4	4	1	1	4	4	0	4	4	4	4	1	1	0	1	1	4	4	4	4	4	4	4	1	1	4	4	1	4	1	1	4	4	4	4	4	1	1	4	1	4
181	*BNL3441	3	3	1	3	3	3	2	3	3	1	1	2	2	3	3	2	3	3	1	1	3	1	1	2	2	0	3	3	3	2	1	1	3	3	1	3	1	1	3	3	2	3	3	1	1	3	1	3
182	*BNL3445	4	0	1	4	4	4	0	4	4	1	1	4	4	4	4	4	4	4	1	1	4	1	0	4	4	4	4	4	4	4	1	1	4	4	1	4	1	1	4	4	4	4	4	1	1	4	1	4
183	*pGH442	3	3	1	0	3	3	2	3	5	1	1	3	2	3	3	4	5	3	1	1	0	0	1	4	2	3	3	3	3	2	5	1	3	5	1	5	1	3	5	5	0	3	5	1	5	3	5	3
184	*BNL1379	5	0	5	5	5	5	0	5	5	5	5	2	2	5	5	2	5	5	5	5	5	5	5	2	2	5	5	5	5	2	5	5	5	5	5	5	5	5	5	5	2	5	5	5	5	5	5	5
185	*BNL3267a	3	3	3	3	3	3	2	3	3	1	3	2	2	3	3	2	3	3	3	1	3	1	1	2	2	3	3	3	3	2	3	1	3	3	3	3	3	3	3	3	2	3	3	1	3	3	3	3
186	*STS2802b	5	5	5	5	5	5	2	5	5	5	5	2	2	5	5	2	5	5	5	5	5	5	5	2	2	5	5	5	5	2	5	5	5	5	5	5	5	5	5	5	2	5	5	5	5	5	5	5
187	*NAU3439a	3	3	3	3	3	3	2	3	3	1	1	2	2	3	3	2	3	3	3	1	3	1	1	2	2	3	3	1	3	2	3	1	3	3	3	3	3	3	3	3	2	1	0	0	3	3	3	3
188	*MUSB0818	5	5	5	5	5	5	2	2	2	5	0	0	5	5	5	2	2	5	5	5	5	5	5	2	2	5	5	5	5	2	5	5	5	5	5	2	5	5	5	5	2	5	5	5	5	5	5	5
189	*A1834	3	3	5	0	3	3	2	3	4	5	4	4	4	3	3	2	3	3	1	1	3	3	5	2	4	3	3	3	3	4	0	3	3	4	4	4	0	4	3	3	4	5	3	3	3	3	3	3
190	*G1045d	3	3	3	3	3	3	3	3	3	3	3	4	0	3	5	2	3	3	3	5	3	3	1	3	2	0	0	0	0	0	0	0	0	0	0	0	0	0	0	0	0	0	4	3	3	3	3	3
191	*A1214a	3	0	3	3	4	3	3	0	3	3	5	3	3	4	0	3	3	3	0	0	4	5	3	4	4	3	3	3	5	2	3	3	4	2	0	3	0	0	3	2	3	3	3	0	3	3	0	3
192	*pGH279	0	4	5	5	3	3	3	3	3	3	3	0	3	3	3	3	3	3	0	3	3	3	3	3	3	3	1	3	3	0	3	1	1	0	3	3	3	3	5	0	0	3	3	3	3	0	5	3
193	*NAU2836a	3	1	1	3	3	3	2	1	2	1	0	2	3	3	3	2	1	2	1	3	2	1	2	2	3	1	1	2	1	3	2	2	3	1	2	1	2	1	1	3	3	1	2	1	3	2	1	3
194	*BNL2496A	3	0	1	3	3	3	0	1	2	1	1	0	3	3	3	2	1	2	3	3	2	1	2	3	2	3	3	2	1	3	3	2	3	1	2	1	2	1	1	3	3	1	3	1	3	2	3	3
195	*A1583	1	1	1	0	3	3	3	5	2	1	1	3	3	3	3	2	3	2	3	3	0	0	0	3	2	3	3	2	1	3	3	2	3	1	0	1	3	5	1	5	5	1	3	1	3	2	3	3
196	*BNL3408	1	3	1	3	3	3	3	1	3	3	1	2	1	3	2	2	3	2	3	3	3	3	2	3	3	3	3	2	1	3	3	3	3	1	2	1	3	1	3	3	3	1	3	1	3	2	3	3
197	*DPL0045	1	2	1	3	3	3	3	1	3	3	0	2	1	2	2	2	3	2	3	3	3	3	3	3	3	3	3	2	1	3	3	3	3	3	2	1	1	1	3	3	3	1	1	3	3	2	3	3
198	*BNL1606	1	2	1	3	3	3	0	1	3	3	3	2	1	2	2	2	3	2	3	3	3	3	3	3	3	3	3	2	1	3	3	3	3	3	2	1	1	1	3	3	3	1	1	3	3	2	3	3
199	*DPL0529	1	2	1	3	3	3	1	1	3	3	3	3	1	2	3	3	3	2	2	3	3	3	3	3	3	3	3	2	3	2	3	3	2	3	2	1	1	3	3	1	3	1	1	3	1	2	3	2
200	*BNL3371	1	2	1	3	3	3	1	1	3	3	3	3	1	2	3	3	3	3	2	3	3	3	3	3	3	3	3	2	3	2	1	3	2	3	2	1	1	3	3	1	3	1	1	3	1	2	3	2
201	*A1536	5	2	5	2	5	5	5	5	5	5	5	5	5	2	5	5	5	5	2	5	5	5	5	5	5	5	5	2	5	2	0	5	2	5	0	5	5	5	5	5	5	5	5	5	5	2	0	2
202	*DPL0279	1	2	1	2	3	3	1	1	3	3	3	3	1	2	3	3	3	3	2	3	3	3	3	3	3	3	2	2	3	2	3	3	2	3	2	1	1	3	3	1	3	3	3	3	1	2	3	2
203	*NAU3309b	1	4	1	4	1	4	1	1	4	4	4	4	1	4	4	4	4	4	4	4	4	4	4	4	4	4	4	4	4	4	4	4	4	4	4	1	1	4	4	1	4	4	4	4	1	4	4	4
204	*BNL4003b	5	2	5	2	5	5	5	5	5	5	5	0	5	2	5	5	5	5	2	5	5	5	5	5	5	5	2	2	5	2	5	5	5	5	2	5	5	5	5	5	2	5	5	5	5	2	5	2
205	*JESPR101	1	4	1	4	1	4	1	1	4	4	4	4	1	4	4	4	4	4	4	4	4	4	4	4	4	4	4	4	4	4	4	4	4	4	4	1	1	4	4	1	4	4	4	4	1	4	4	4
206	*NAU5134	1	2	1	2	1	3	1	1	3	3	3	3	1	2	3	3	3	3	2	3	3	3	3	3	3	3	2	2	3	2	3	3	2	2	2	1	1	3	3	1	2	3	3	3	1	2	3	2
207	*BNL3590	1	2	1	2	1	3	1	1	3	3	3	3	1	2	3	3	3	3	2	3	3	3	3	3	3	3	2	2	3	2	3	3	2	2	2	1	1	3	3	3	2	3	3	3	1	2	3	2
208	*CAPS0005	1	0	1	0	1	0	0	0	4	4	0	0	0	4	4	0	0	4	0	4	4	4	4	4	4	4	4	0	4	4	4	0	0	4	4	1	1	4	0	0	4	4	4	0	1	4	0	4
209	*pGH399	3	2	1	2	1	1	1	1	3	4	1	5	1	2	3	3	1	3	2	0	2	3	3	3	0	3	2	2	2	2	3	3	2	4	2	1	1	3	3	0	0	3	3	3	0	4	4	2
210	*DPL0073	1	2	1	2	1	1	1	1	3	3	3	3	1	2	3	3	3	3	2	3	3	2	1	3	3	3	2	2	2	2	3	3	2	2	2	1	1	3	3	1	2	3	3	3	1	2	3	2
211	*STS1658	1	4	1	4	1	1	1	1	4	4	4	4	1	4	4	4	4	4	4	4	4	4	1	4	4	4	4	4	4	4	4	4	4	4	4	1	1	4	4	1	4	4	4	4	1	4	4	4
212	*CIR251	1	2	1	2	1	1	0	1	3	3	3	3	1	2	3	3	3	3	2	3	3	3	1	3	3	3	2	2	2	2	3	3	3	2	2	1	1	3	3	1	2	3	3	3	1	2	3	3
213	*NAU1028	1	2	1	2	1	1	1	1	3	3	3	3	1	2	3	1	3	3	2	3	3	3	1	3	3	3	2	2	3	2	3	3	3	2	2	1	1	3	3	1	2	3	3	3	1	2	3	3
214	*NAU3639	1	3	1	2	1	3	3	1	3	1	0	3	3	2	3	3	3	3	0	1	3	1	1	3	3	3	2	2	3	2	1	1	2	2	0	3	1	1	3	3	2	3	3	1	1	2	1	2
215	*pGH783a	3	2	3	2	3	1	3	3	3	4	3	3	3	3	3	3	3	3	2	3	4	3	3	3	3	3	2	2	3	4	3	3	2	4	4	3	0	4	5	4	3	3	5	3	0	4	3	2
216	*pAR172	0	2	5	2	0	4	1	0	0	5	5	5	0	4	5	5	5	0	0	0	4	5	5	5	5	3	2	4	3	0	5	5	0	0	2	1	5	3	5	5	5	0	5	5	5	0	0	4
217	*NAU5443	1	3	1	3	1	3	0	1	3	3	3	3	1	3	3	3	3	3	3	3	3	3	3	3	3	3	3	3	3	2	3	3	3	3	3	1	1	3	3	1	3	3	3	3	1	3	3	3
218	*NAU3309a	5	5	5	5	5	5	5	5	5	5	5	5	5	5	5	5	5	5	5	5	5	5	5	5	5	5	5	5	5	2	5	5	5	5	5	5	5	5	5	5	5	5	5	5	5	5	5	5
219	*A1185	1	3	4	0	3	0	1	0	5	5	5	0	5	0	0	5	4	5	0	0	0	5	4	5	0	5	3	5	0	0	0	3	3	5	5	5	0	5	5	3	3	0	3	3	5	0	5	3
220	*pAR358	5	4	0	5	3	3	3	3	5	5	3	5	3	1	3	3	1	3	4	1	3	3	5	4	0	0	4	5	4	5	3	1	3	0	4	5	5	5	0	5	5	0	0	0	0	0	2	5
221	*pAR397	3	2	2	3	3	0	2	3	3	1	3	3	3	1	3	3	1	3	5	3	1	3	1	3	3	3	3	1	2	3	0	1	3	4	4	4	3	3	3	3	3	1	3	1	3	2	2	1
222	*STS2802c	5	2	2	5	5	5	2	5	5	5	5	5	5	5	5	5	5	5	2	5	5	5	5	5	5	5	5	5	2	2	5	5	5	2	5	2	5	2	5	2	5	5	5	5	5	2	2	5
223	*BNL1059	1	2	2	3	3	3	2	3	3	1	3	3	3	1	3	3	3	3	2	1	3	1	1	3	3	3	3	1	2	2	3	1	3	2	3	2	3	2	3	2	3	1	3	1	3	2	2	1
224	*BNL3267b	5	2	2	5	5	5	2	5	5	5	5	5	5	5	5	5	5	5	2	5	5	5	5	5	5	5	5	5	2	2	5	5	5	2	5	2	5	2	5	2	5	5	5	5	5	2	2	5
225	*NAU3439b	5	2	2	5	5	5	2	5	5	5	5	5	5	5	5	5	5	5	2	5	5	5	5	5	5	5	5	5	2	2	5	5	5	2	5	2	5	2	5	2	5	5	5	5	5	2	2	5
226	*STS2802a	1	3	3	3	3	3	2	3	3	1	1	2	2	1	3	2	3	3	3	1	3	1	1	2	2	3	3	1	2	2	0	1	3	2	1	2	1	3	3	2	2	1	3	1	1	2	3	0
227	*A1475b	5	2	2	5	5	5	2	5	0	5	5	5	0	5	5	5	5	5	0	0	0	0	5	2	5	5	5	5	2	2	0	5	5	2	0	2	5	2	5	2	5	5	5	5	5	2	2	5
228	*DPL0242	1	4	4	4	4	4	4	4	4	1	4	4	4	1	4	4	4	4	4	1	4	1	1	4	4	4	4	1	4	4	4	1	4	4	4	4	4	4	4	4	4	1	4	1	4	4	4	1
229	*MUSS207	1	2	2	3	3	3	2	3	3	1	3	3	3	1	3	3	3	3	2	1	3	1	1	3	3	3	3	1	2	2	3	1	3	2	3	2	3	2	3	2	3	1	3	1	3	2	2	1
230	*pAR850c	5	2	2	5	5	5	2	5	5	5	5	5	5	5	5	5	5	5	2	5	5	5	5	5	5	5	5	5	2	2	5	5	5	2	5	2	5	2	5	2	5	5	5	5	5	2	2	5
231	*BNL3443	1	3	2	3	3	3	0	3	3	1	1	3	3	1	3	3	3	3	2	1	3	1	1	3	3	3	3	1	2	2	1	1	3	3	2	2	3	2	3	3	3	1	3	1	1	3	2	1
232	*pAR945	5	4	3	1	3	3	2	3	4	1	3	3	3	1	3	3	3	3	3	0	3	3	1	3	3	3	5	1	2	2	3	3	3	4	4	2	3	2	3	2	3	1	3	0	3	2	2	1
233	*BNL2651	4	4	4	1	4	1	4	4	4	1	4	4	4	1	4	4	4	4	4	1	4	4	1	4	4	4	4	1	4	4	4	4	4	4	1	4	4	4	4	4	4	1	4	4	4	4	4	1
234	*pAR417a	5	2	5	2	1	2	3	3	3	5	1	0	2	2	1	1	2	2	3	2	3	2	5	3	0	1	2	2	0	5	2	3	3	0	1	1	3	2	3	0	0	2	5	5	5	3	3	2
235	*PAR3-41a	0	2	5	5	5	2	5	5	5	5	5	5	2	2	5	5	5	0	0	2	5	2	5	5	5	5	0	5	5	5	2	5	5	5	5	5	5	2	2	5	5	2	5	5	5	5	5	2
236	*BNL3535b	4	4	4	1	1	4	4	4	4	1	1	0	4	0	1	1	4	4	1	4	4	4	4	1	4	4	4	1	4	1	4	1	4	4	1	1	4	4	4	1	0	4	4	4	4	1	4	4
237	*DPL0573	3	2	3	1	1	2	3	3	3	1	1	1	2	2	1	1	3	2	3	3	3	3	3	3	2	3	2	1	3	3	3	3	2	3	1	1	3	3	2	1	3	2	3	2	3	1	2	2
238	*PAR3-41b	0	4	4	1	1	4	4	4	0	1	1	4	4	4	1	1	4	4	0	4	4	4	4	4	4	1	4	1	4	0	4	1	0	0	1	0	4	4	4	1	1	4	1	4	4	1	0	4
239	*CIR222a	2	2	2	2	5	2	0	5	5	5	0	5	5	2	5	5	5	2	2	2	5	5	5	2	2	5	2	5	2	2	2	5	2	2	5	5	2	2	2	5	5	2	5	5	2	5	5	2
240	*PAR334	4	4	4	4	1	4	4	1	4	1	4	4	4	4	1	1	4	4	4	4	1	4	4	4	4	1	4	4	4	1	4	1	4	4	4	1	4	4	4	1	1	4	4	4	4	1	4	4
241	*pAR854a	0	4	4	0	1	0	4	1	0	4	0	0	0	4	0	0	0	4	0	0	0	4	4	0	4	0	0	4	0	0	0	1	4	0	0	0	0	0	0	0	0	0	4	0	4	1	4	4
242	*G1033a	4	4	0	4	1	1	4	4	4	4	4	4	0	4	1	1	4	4	4	4	1	4	0	4	4	1	4	4	4	1	4	1	4	4	4	1	4	4	0	1	1	4	4	4	4	1	0	4
243	*pAR854b	0	2	3	0	1	1	3	0	3	5	3	4	0	4	5	0	4	4	0	4	1	2	0	0	2	0	0	2	2	1	4	1	4	4	0	0	4	4	5	4	1	4	4	4	2	1	5	2
244	*pAR568a	0	2	3	3	1	1	3	3	3	3	3	3	3	3	0	1	5	4	3	4	1	2	3	4	2	0	4	2	2	0	3	0	3	0	0	5	5	0	0	3	3	2	3	3	2	5	3	2
245	*pAR926	2	2	4	5	1	0	4	1	3	4	5	5	4	0	5	1	4	3	3	3	1	2	3	3	2	1	4	0	2	5	3	1	3	4	4	1	3	2	3	0	0	4	3	3	2	0	0	2
246	*pAR966	3	2	3	3	3	3	5	5	5	5	5	5	5	3	5	5	2	2	5	2	5	2	5	0	2	1	2	2	2	1	5	0	3	4	0	1	1	2	1	1	1	2	3	3	2	5	3	0
247	*MUSS187	4	4	4	4	1	1	4	4	1	4	4	0	4	4	1	1	0	4	4	4	4	4	4	4	4	4	4	4	4	1	4	1	4	4	4	1	1	4	1	1	1	4	4	4	4	1	4	4
248	*BNL3994	2	2	3	3	1	1	3	1	3	3	3	1	3	2	1	1	3	2	3	2	3	3	3	3	2	2	2	2	2	1	2	1	3	2	3	1	3	2	1	3	1	2	3	3	2	0	3	2
249	*DPL0196a	2	2	3	3	1	1	3	1	3	3	3	1	3	2	1	1	3	2	3	2	3	3	3	3	2	3	2	2	2	1	2	1	3	2	3	1	3	2	1	3	1	2	3	3	2	1	3	2
250	*JESPR234	2	2	3	3	1	1	0	1	3	3	3	0	3	2	1	1	3	2	3	2	3	3	3	3	2	3	2	2	2	1	2	1	3	2	3	1	3	2	1	3	1	2	3	3	2	1	3	2
251	*NAU3942b	2	2	3	3	1	1	3	1	2	3	3	1	3	2	1	1	3	2	3	2	3	3	3	3	2	3	2	2	2	1	2	1	3	2	3	1	3	2	1	3	1	2	3	3	2	1	3	2
252	*MUSB1050	2	2	3	3	1	1	3	1	3	3	3	1	3	2	1	1	3	2	3	2	3	3	3	3	2	3	2	2	2	1	2	1	3	2	3	1	3	2	1	1	1	2	3	3	2	1	3	2
253	*BNL530a	4	4	4	4	1	1	4	4	4	1	4	4	4	4	4	4	1	4	1	4	4	4	4	4	1	4	4	4	1	4	4	4	1	4	4	4	1	4	4	4	4	4	4	4	4	4	4	4
254	*DPL0085	3	2	3	2	3	1	3	3	3	3	3	1	3	2	3	1	3	2	3	2	3	3	3	3	2	3	2	2	2	3	3	1	3	2	3	3	3	2	1	1	3	3	3	3	2	3	3	2
255	*STV086	4	4	4	4	1	1	4	4	4	4	0	0	4	4	1	1	4	4	4	4	4	4	4	4	4	4	4	4	4	4	4	1	4	4	4	4	4	4	1	1	4	4	4	4	4	4	4	4
256	*DPL0667	3	0	3	2	1	1	3	3	3	3	0	0	3	2	1	1	0	2	3	2	3	3	3	2	2	3	2	2	2	3	3	1	3	2	3	3	3	2	1	1	3	3	3	3	3	3	3	2
257	*NAU3093	3	2	3	2	3	1	3	3	3	3	3	3	3	3	1	3	3	2	1	2	3	3	1	3	2	3	2	2	3	3	3	1	3	2	3	1	3	2	1	1	3	3	3	2	3	3	1	2
258	*JESPR223	5	2	5	2	5	5	5	5	5	5	5	5	5	5	5	5	5	2	5	2	5	5	5	2	2	5	2	2	5	5	5	5	5	2	5	5	5	2	5	5	5	5	5	2	5	5	5	2
259	*DPL0494	3	2	3	2	1	1	1	3	3	3	3	3	3	3	1	3	3	2	1	2	3	0	1	2	2	3	3	3	3	3	3	0	3	2	3	3	0	2	1	1	3	3	3	2	0	3	1	2
260	*BNL2572	2	3	1	3	1	1	0	2	3	3	1	3	3	3	3	3	3	3	1	2	3	3	3	3	3	3	3	3	3	3	3	1	3	3	3	3	3	3	2	0	1	3	3	1	3	3	1	2
261	*CIR122a	4	4	1	4	1	1	1	4	4	4	1	4	4	4	4	4	4	4	1	4	4	4	4	4	1	4	4	4	4	4	4	1	4	4	4	4	4	4	1	1	4	4	4	4	4	4	1	4
262	*NAU3437	4	1	1	4	1	1	0	4	4	4	1	4	4	0	4	4	4	4	1	4	4	4	4	4	1	4	4	0	4	4	4	0	4	4	4	4	4	4	1	1	4	4	4	4	4	4	1	4
263	*G1045c	3	1	3	4	3	1	1	3	3	1	1	3	0	3	3	3	0	3	1	0	3	1	4	0	1	0	0	0	0	0	0	0	3	0	0	0	0	0	0	0	0	0	5	4	4	3	5	4
264	*pAR851c	5	5	0	5	5	5	5	5	5	5	5	5	5	5	5	5	5	5	5	0	5	5	0	5	0	5	0	5	5	5	5	5	5	0	5	5	0	5	5	0	0	5	0	0	0	5	5	2
265	*pAR903	5	5	5	5	5	5	5	2	2	5	5	2	2	5	5	5	2	5	5	2	5	5	0	0	5	0	5	5	5	5	5	5	5	2	0	5	5	0	5	5	5	5	5	2	5	5	5	2
266	*NAU3009	4	1	1	4	4	1	0	4	4	1	1	4	4	1	1	4	0	4	1	4	4	4	4	4	1	4	1	1	4	4	1	1	1	4	4	1	1	4	1	1	4	4	4	4	4	4	1	4
267	*NAU3791	2	1	1	3	3	1	1	2	2	1	0	3	3	1	2	3	3	3	1	2	2	2	3	3	1	3	1	1	3	3	1	1	3	3	3	3	3	0	2	1	2	3	3	2	3	3	1	2
268	*NAU5236	2	5	5	5	5	5	0	2	2	5	5	5	5	5	2	5	5	5	5	2	2	2	5	5	5	5	5	5	5	5	5	5	5	5	5	5	5	5	2	5	2	2	5	2	5	5	5	2
269	*CIR218	2	1	1	3	3	2	2	3	2	1	0	2	3	1	2	2	3	2	1	2	2	3	2	2	1	2	1	1	3	3	1	1	3	2	3	2	2	2	2	1	2	2	3	3	3	3	1	2
270	*pGH783b	5	2	5	5	5	2	5	5	5	5	5	5	5	5	5	2	2	5	5	2	5	5	5	5	5	2	2	5	5	0	5	2	5	2	2	0	5	2	2	0	5	2	2	5	5	5	5	5
271	*DPL0417	2	2	2	2	3	2	3	1	2	3	1	1	3	3	2	3	3	1	1	2	2	3	3	1	1	2	2	3	3	3	1	2	3	2	2	1	3	2	2	2	1	3	2	3	3	3	3	2
272	*BNL448	2	3	0	2	3	2	3	3	2	3	1	1	3	3	2	3	3	1	1	3	2	3	3	1	1	3	3	3	1	3	1	3	3	2	2	3	3	2	3	2	1	3	2	2	3	3	2	2
273	*BNL4092	4	4	4	4	4	4	4	4	4	4	1	1	4	4	4	4	4	1	1	4	4	4	4	1	1	4	4	4	1	4	1	4	4	4	4	4	4	4	4	4	1	4	4	4	4	4	4	4
274	*DPL0055	3	3	3	2	1	1	3	3	2	3	3	3	3	3	2	1	3	3	1	3	2	3	3	3	1	3	3	3	1	3	3	3	3	3	2	3	3	3	3	2	1	3	3	2	3	3	2	3
275	*BNL3601	3	3	3	2	1	1	0	2	3	3	3	3	3	2	3	1	3	3	1	3	3	3	3	3	1	3	3	3	1	3	3	2	3	3	3	2	3	3	3	3	3	3	3	2	3	3	3	3
276	*NAU5099	4	4	4	4	1	1	4	4	4	4	4	4	4	4	4	1	1	4	1	4	4	4	4	4	1	4	4	4	1	4	4	4	4	4	4	4	4	4	4	4	4	4	4	4	4	4	4	4
277	*NAU3633	3	3	3	3	1	1	3	3	2	3	3	3	2	3	3	1	1	3	1	3	3	3	3	3	1	3	3	3	1	2	3	2	3	3	2	3	3	3	3	2	3	3	3	2	3	3	2	3
278	*NAU2376	3	3	3	3	1	1	0	3	2	3	3	3	2	3	3	1	1	3	1	3	3	3	3	3	1	3	3	3	1	2	3	2	3	3	2	3	3	3	3	2	3	3	3	2	3	3	2	3
279	*NAU3825	3	3	3	3	1	1	3	3	2	3	3	3	2	3	3	1	1	3	1	3	2	3	3	3	1	3	3	3	1	2	3	2	3	3	2	3	3	3	3	2	3	3	3	2	3	3	2	3
280	*DPL0810a	3	3	3	3	1	1	3	3	2	3	3	0	2	3	3	1	1	3	1	3	3	3	3	3	1	3	3	3	1	2	3	2	3	3	2	3	3	3	3	2	3	3	3	2	3	3	2	3
281	*BNL4015	5	5	5	5	5	2	5	5	2	5	5	0	2	5	5	5	5	5	5	5	5	5	5	5	5	5	5	5	5	2	5	2	5	5	2	5	5	5	5	2	5	5	5	2	5	5	2	5
282	*NAU5046	3	3	3	3	1	1	3	3	2	3	3	3	2	3	3	1	1	3	1	3	2	3	3	3	1	3	3	3	1	2	3	2	3	3	2	3	3	3	3	2	3	3	3	2	3	3	2	3
283	*NAU5180	3	3	3	3	1	1	3	3	2	3	3	3	2	3	3	1	0	3	1	3	2	3	3	3	1	3	3	3	1	2	3	2	3	3	2	3	3	3	3	2	3	3	3	2	3	3	2	3
284	*NAU3942a	3	3	3	3	1	1	3	3	2	3	3	1	2	3	3	1	1	3	1	3	2	3	3	3	1	3	3	3	1	2	3	2	3	3	2	3	1	3	3	2	3	3	3	2	3	3	2	3
285	*DPL0196b	4	4	4	4	1	1	4	4	4	4	4	4	4	4	4	4	1	4	1	4	4	4	4	4	1	4	4	4	1	4	4	4	4	4	4	1	1	4	4	4	4	4	4	4	4	4	4	4
286	*JESPR230	4	4	4	4	4	1	0	4	4	4	4	4	4	4	4	1	1	4	1	4	4	4	4	4	1	4	4	4	1	4	4	4	4	4	4	4	1	4	4	4	4	4	4	4	4	4	4	4
287	*STV191	3	3	3	3	1	1	3	3	2	3	3	3	2	3	3	1	1	3	1	3	2	3	3	3	1	3	3	3	1	2	3	2	3	3	3	3	0	3	3	2	3	3	3	0	3	3	2	3
288	*G1033b	5	5	2	5	5	5	5	5	2	5	5	5	2	5	5	5	5	5	5	5	5	5	5	5	5	5	0	5	5	2	5	2	5	5	5	5	5	5	5	2	5	5	5	2	5	5	2	5
289	*DPL0489	3	3	3	3	1	1	3	3	2	3	0	0	2	3	3	1	1	3	1	3	3	3	3	3	1	3	3	3	1	2	3	2	3	3	3	3	1	3	3	2	3	3	3	2	3	3	2	3
290	*STS3266	5	5	5	5	5	5	5	5	2	5	5	5	2	5	5	5	5	5	5	5	5	5	5	5	5	5	5	5	5	2	5	2	5	5	5	5	5	5	5	2	5	5	5	2	5	5	2	5
291	*CIR048	3	3	2	3	1	1	3	3	3	3	0	3	2	3	3	1	1	3	1	3	3	3	3	3	1	3	3	3	1	2	3	2	3	3	3	3	1	3	3	2	3	3	3	2	3	3	2	3
292	*pAR986	0	2	2	3	1	1	3	3	3	3	3	3	2	3	0	3	3	3	1	4	0	0	3	4	1	3	3	3	5	2	0	2	1	3	3	3	1	3	3	2	3	3	3	3	3	3	4	3
293	*NAU2363	3	0	2	3	1	0	3	3	3	3	0	0	2	3	3	0	2	3	1	3	3	3	3	3	1	3	3	3	1	2	3	0	1	3	3	2	1	3	3	2	3	2	2	3	3	3	2	3
294	*BNL358	3	2	2	3	3	0	3	3	3	1	3	2	2	3	3	2	3	3	1	3	3	3	3	3	1	3	3	3	3	2	3	2	1	3	3	1	1	3	3	2	3	2	2	3	3	3	2	3
295	*NAU2162	5	2	2	5	5	5	5	5	5	5	5	2	5	5	5	2	5	5	5	2	5	2	5	5	5	5	5	5	5	5	5	2	5	5	5	5	5	5	5	2	5	2	2	5	5	5	2	5
296	*NAU2477	5	2	2	5	5	5	5	5	5	5	5	2	5	5	5	2	5	5	5	2	5	5	5	5	5	5	5	5	5	5	5	2	5	5	5	5	5	5	5	2	5	2	2	5	5	5	2	5
297	*CIR122b	1	2	2	3	3	3	2	1	3	3	3	2	3	1	3	2	3	3	3	2	3	2	3	3	1	1	1	3	3	3	1	3	3	2	3	1	1	0	1	2	3	2	2	3	3	3	2	3
298	*BNL3873	1	2	2	3	3	2	2	3	1	3	3	2	3	1	1	2	3	2	3	2	1	2	1	2	3	1	1	3	3	3	1	3	3	2	3	1	2	1	1	3	1	2	2	3	3	3	2	2
299	*CIR224b	5	5	5	5	5	5	5	5	5	2	5	5	5	2	5	5	5	2	5	5	5	5	5	2	5	5	5	5	5	5	5	5	5	5	5	5	5	5	5	5	5	2	5	5	5	5	5	5
300	*BNL3400	0	1	3	3	3	3	1	1	1	2	2	3	3	2	3	1	1	2	3	3	1	3	1	2	3	3	3	3	3	3	3	3	1	3	1	1	1	1	1	3	3	2	3	3	1	1	3	3
301	*CIR102	3	1	3	3	3	3	0	3	1	2	2	3	3	2	3	1	1	2	1	3	1	3	1	2	3	3	3	1	1	2	3	3	1	3	3	1	1	1	3	2	3	2	3	3	1	1	3	3
302	*NAU3405b	5	5	5	5	5	5	2	5	0	2	0	5	5	2	5	5	5	2	5	5	5	5	5	5	5	5	5	5	2	2	5	5	5	5	5	5	5	5	5	2	5	2	5	5	5	2	5	5
303	*NAU3405a	3	1	3	3	2	3	1	3	1	2	0	1	3	2	3	1	1	2	1	3	1	3	1	2	3	3	0	1	1	2	1	1	1	3	3	1	1	1	3	2	3	2	3	3	3	3	0	3
304	*pAR065b	5	5	5	5	2	5	5	0	5	2	0	5	5	0	5	5	5	0	5	5	5	5	5	2	5	5	5	5	5	2	5	5	5	5	5	5	5	0	0	2	0	5	5	5	5	5	5	2
305	*JESPR71	3	3	1	2	2	3	1	3	1	2	0	0	3	2	3	3	3	2	1	3	1	3	1	2	3	3	3	1	1	2	1	2	1	3	3	1	1	1	3	2	3	3	3	3	1	1	3	2
306	*pAR482	0	0	5	2	2	5	5	5	5	2	5	5	5	2	5	5	5	2	5	5	5	5	5	2	5	5	5	5	5	2	5	5	5	5	0	5	5	5	5	2	2	5	5	5	5	5	0	2
307	*UGT0009	5	0	0	2	2	0	5	5	5	2	0	0	5	2	2	5	5	2	5	2	0	5	5	2	0	5	5	5	5	5	5	5	0	2	5	5	5	5	5	2	5	5	0	0	5	5	5	2
308	*pAR825a	4	3	5	3	2	3	3	3	5	4	3	0	2	3	2	3	3	4	0	4	4	3	0	4	0	5	5	3	3	0	3	3	0	0	0	0	0	5	0	0	0	0	0	0	0	0	5	3
309	*PAR278b	4	4	1	4	4	1	4	4	4	4	4	4	0	4	0	4	4	4	1	4	4	0	1	4	4	1	1	4	4	4	4	4	1	4	0	1	1	1	4	4	1	4	4	0	1	0	0	4
310	*BNL4071	4	4	1	4	4	1	4	4	4	4	4	0	4	4	4	4	4	4	1	4	4	4	1	4	4	4	1	4	4	4	4	4	1	4	4	1	1	1	1	4	1	4	4	4	4	1	1	4
311	*pAR597	3	3	1	3	4	1	4	0	4	2	4	4	4	4	0	3	3	2	0	0	3	5	1	3	3	3	5	3	3	3	3	3	1	2	0	1	0	1	1	2	3	3	3	3	3	1	1	2
312	*DPL0241	2	3	1	2	2	1	2	3	2	2	3	2	2	3	2	3	3	2	1	2	2	2	1	2	3	3	1	3	3	3	3	3	3	2	3	1	3	2	1	2	3	3	2	3	3	2	1	2
313	*BNL3029	4	1	1	4	4	0	4	4	4	4	4	4	4	4	4	4	4	4	4	4	4	4	1	4	4	4	1	4	4	4	4	4	4	4	1	4	4	4	4	4	4	4	4	4	4	4	4	4
314	*DPL0368b	4	1	1	4	4	4	4	4	4	4	4	4	4	4	4	4	4	4	4	4	4	4	1	4	4	4	1	0	4	4	4	4	4	4	1	4	4	4	4	4	4	4	4	0	4	4	1	4
315	*DPL0177	2	1	1	3	2	3	2	3	2	2	0	3	3	3	2	3	3	3	2	2	2	3	1	3	3	3	1	3	2	3	2	3	3	2	1	3	3	2	3	2	3	3	2	3	3	2	1	2
316	*NAU1221	2	5	5	5	5	5	2	5	2	2	5	5	5	5	2	5	5	5	2	2	2	5	5	5	5	5	5	5	2	5	5	5	5	2	5	5	5	2	5	5	5	5	2	5	5	2	5	5
317	*NAU1042	2	5	5	5	5	5	2	5	2	2	5	5	5	5	2	5	5	5	2	2	2	5	5	5	5	5	5	5	2	5	5	5	5	2	5	5	5	2	5	5	5	5	2	5	5	2	5	5
318	*STS3188	2	5	5	5	5	5	2	5	2	2	5	5	5	5	2	5	5	5	2	2	2	5	5	5	5	5	5	5	2	5	5	5	5	2	5	5	5	2	5	5	5	5	2	5	5	2	5	5
319	*pAR078	3	1	1	4	3	3	2	5	0	0	5	3	3	3	4	5	2	3	0	2	5	1	5	0	3	3	1	1	2	5	3	3	3	0	5	3	0	2	0	0	5	3	4	1	5	0	0	4
320	*pAR2-42	0	1	1	0	3	3	2	3	4	2	3	3	3	3	2	3	2	3	2	2	3	1	1	3	3	3	1	1	4	3	3	0	3	2	0	3	0	4	3	3	3	3	2	5	0	0	5	3
321	*pAR112	4	1	1	0	4	4	4	4	4	4	4	4	4	4	4	4	4	4	4	4	4	1	1	4	4	4	1	1	4	4	4	4	4	4	4	4	4	4	4	4	4	4	4	4	4	4	4	4
322	*DPL0156a	3	1	1	3	3	2	2	3	2	2	3	1	3	2	3	2	2	3	2	3	2	3	1	3	3	1	1	1	3	3	3	0	3	2	3	3	2	3	2	3	3	3	2	3	2	2	2	3
323	*pGH385b	0	5	5	5	5	2	2	5	2	2	5	5	5	2	5	2	0	5	2	5	5	5	5	5	5	5	5	5	5	5	5	5	5	2	5	5	2	5	2	5	5	5	2	5	5	2	2	5
324	*NAU5347	1	1	1	4	4	4	0	4	4	4	4	1	4	4	1	4	4	4	4	4	4	4	1	4	4	1	1	1	4	4	4	4	4	4	4	1	4	4	4	4	4	0	0	0	4	4	4	4
325	*NAU5299	5	5	5	2	5	5	5	5	2	5	5	5	5	2	5	5	2	5	2	5	5	5	5	5	2	5	5	5	5	5	5	2	5	5	2	5	2	5	2	5	5	5	2	5	2	2	2	5
326	*MUSS118	1	1	1	2	3	3	1	3	2	3	3	3	3	2	1	3	3	3	2	3	3	3	1	3	2	1	1	3	3	0	3	2	3	3	2	1	2	3	2	3	3	3	2	3	2	2	2	3
327	*G1054	0	3	4	4	3	3	1	3	3	3	1	3	0	0	3	3	0	0	2	1	3	0	1	4	4	0	1	3	3	3	0	2	3	3	2	2	2	1	3	3	2	3	3	3	2	2	2	3
328	*BNL2448	1	3	3	2	3	3	1	3	3	3	0	3	3	2	3	3	0	3	2	1	3	3	1	2	2	1	1	3	3	3	1	2	2	1	2	2	2	1	3	3	2	3	1	3	2	2	2	3
329	*BNL3992	1	1	3	2	3	3	1	3	3	3	1	3	3	2	3	3	3	3	2	1	3	3	1	2	2	1	1	3	3	3	1	2	2	3	2	2	2	1	3	3	2	3	3	3	2	2	2	3
330	*BNL2656	1	1	3	2	3	3	1	2	3	3	1	3	3	2	3	3	3	2	2	0	3	3	1	0	0	1	1	3	3	3	3	2	2	3	2	2	2	1	1	3	2	2	0	3	2	2	2	3
331	*A1139	0	1	4	4	4	4	1	4	4	4	4	4	4	4	4	1	0	4	4	1	4	4	1	4	4	4	0	4	4	0	4	4	4	0	0	4	4	0	1	4	4	4	4	4	4	4	4	4
332	*NAU2273	1	1	3	2	1	3	1	2	3	3	0	3	3	2	1	2	3	2	2	1	3	3	1	2	2	3	3	1	3	3	3	2	2	3	3	2	2	1	1	2	2	2	3	3	3	3	3	1
333	*JESPR241	1	1	3	2	1	3	0	2	3	3	3	3	3	2	1	1	3	2	2	1	3	3	1	2	2	3	3	1	3	3	3	2	2	3	3	2	2	1	1	2	2	2	3	3	3	3	3	1
334	*BNL3348	1	1	4	4	1	4	1	4	4	4	4	4	1	4	1	1	4	4	4	1	4	4	1	4	4	4	4	4	4	4	4	4	4	1	4	4	4	1	1	4	4	4	4	4	4	4	4	1
335	*NAU3498	1	1	3	2	1	3	1	2	3	2	0	3	1	2	1	1	2	0	3	1	3	3	1	2	3	3	3	3	1	3	3	2	3	1	3	2	2	1	3	2	2	2	3	2	3	1	3	1
336	*NAU1068b	5	5	5	2	5	5	5	2	5	2	0	5	5	2	5	5	2	2	5	5	5	5	5	5	5	5	5	5	5	5	5	2	5	5	5	2	5	5	5	5	5	2	5	2	5	5	5	5
337	*MUB1035c	5	5	5	2	5	5	5	2	5	2	0	5	5	2	5	5	2	2	5	5	5	5	5	5	5	5	5	5	5	5	5	2	5	5	5	2	5	5	5	5	5	2	5	2	5	5	5	5
338	*DPL0810b	5	5	5	2	5	5	5	2	5	2	5	0	5	2	5	5	2	2	5	5	5	5	5	5	5	5	5	5	5	5	5	2	5	5	5	2	5	5	5	5	5	2	5	2	5	5	5	5
339	*DPL0637	3	1	3	2	1	3	3	2	3	2	3	1	1	2	1	1	2	2	3	1	3	3	1	3	3	3	3	3	1	3	3	2	3	1	3	2	3	1	3	3	3	2	3	2	3	1	3	1
340	*NAU3824	4	1	4	4	1	4	4	4	4	4	4	1	1	4	1	1	4	4	4	1	4	4	1	4	4	4	4	4	1	4	4	4	4	1	4	4	4	1	4	4	4	4	4	4	4	1	4	1
341	*BNL3995	3	1	3	2	1	3	3	2	3	2	3	1	1	2	1	1	2	2	3	0	3	3	1	3	3	3	3	3	0	3	0	2	0	0	3	2	3	1	3	3	3	2	3	2	3	1	3	1
342	*A1459	2	1	3	2	1	3	3	4	3	2	3	1	1	3	1	1	1	2	4	5	2	3	1	3	3	3	3	5	5	3	3	2	3	1	0	2	3	1	3	3	3	2	3	2	3	1	3	1
343	*Pollencolor	4	4	4	4	0	0	1	0	4	0	0	1	4	4	1	0	1	0	4	1	4	4	4	4	1	4	4	4	1	1	4	4	4	0	4	4	4	1	1	4	4	4	4	4	4	1	4	1
344	*A1535b	2	1	3	2	1	3	5	2	3	2	5	1	1	3	0	1	0	2	5	5	2	3	1	3	3	3	3	3	0	3	3	2	3	1	3	2	3	0	3	3	3	2	3	2	3	1	0	0
345	*BNL2732	3	1	3	2	1	3	3	2	3	2	3	1	3	2	1	1	2	2	3	1	3	3	1	3	0	3	3	3	1	3	2	2	2	1	3	2	3	1	3	3	3	3	3	2	3	1	3	1
346	*BNL3241	3	1	3	2	1	3	0	2	3	2	3	1	1	2	1	1	2	2	3	1	3	3	1	3	3	3	3	3	1	3	3	2	3	1	3	2	3	1	3	3	3	2	3	2	3	1	3	1
347	*A1159a	3	1	3	2	1	2	2	2	3	2	3	0	1	3	0	0	3	3	3	1	2	3	1	3	3	3	3	3	1	2	2	2	3	1	0	3	3	1	3	3	3	3	3	4	3	1	3	1
348	*A1535a	4	1	4	4	0	4	4	4	4	4	4	1	0	4	1	1	0	4	4	0	4	4	1	4	4	4	0	4	1	0	4	4	0	0	4	4	4	1	4	0	4	4	4	4	4	0	0	1
349	*JESPR63	3	1	2	3	1	2	3	3	3	2	2	1	1	2	1	1	3	2	2	1	3	3	1	3	3	2	0	2	1	3	3	2	2	1	3	3	3	1	3	2	3	3	2	2	3	1	3	1
350	*MUB1081a	1	1	4	4	1	4	4	4	4	4	0	1	1	4	1	1	4	4	4	1	4	4	1	4	4	4	4	4	1	4	4	4	4	1	4	4	4	1	4	4	4	4	4	4	4	1	4	1
351	*JESPR42	1	1	4	4	1	4	4	4	4	4	4	1	1	4	1	1	4	4	4	1	4	1	1	4	4	4	4	4	1	4	4	4	4	1	4	4	4	1	0	4	4	4	4	4	4	1	4	1
352	*CIR224a	4	4	4	4	4	4	1	4	1	4	4	1	4	4	4	4	4	4	4	4	4	4	4	4	4	4	1	4	1	4	4	1	1	4	4	1	4	4	4	4	4	4	4	4	1	1	1	4
353	*DPL0247	3	2	3	3	3	3	1	2	1	1	3	1	3	3	3	2	3	1	2	3	0	3	3	3	2	1	1	3	1	3	2	1	2	2	2	2	3	3	3	2	0	2	3	3	1	1	1	3
354	*DPL0140	3	2	3	3	3	3	1	2	1	1	3	1	3	3	0	2	3	1	2	3	3	3	3	3	2	1	1	3	1	3	2	1	3	2	3	2	1	3	2	2	2	2	1	3	2	1	1	0
355	*STS354	3	2	3	3	3	3	1	2	1	1	3	1	3	3	3	2	3	1	2	3	3	3	3	3	2	1	1	3	1	3	2	3	3	2	3	3	1	3	2	2	1	2	1	2	2	1	1	3
356	*NAU5387	3	0	3	3	3	3	1	2	1	1	3	1	3	3	3	2	3	1	2	3	3	3	3	3	2	1	1	3	1	3	2	3	3	2	3	3	1	3	2	2	1	2	1	2	2	1	1	3
357	*BNL2715	3	2	3	3	3	3	1	2	1	1	3	1	1	1	3	3	3	1	2	3	1	3	3	3	2	1	1	3	1	3	2	3	3	2	3	0	1	3	2	2	1	2	1	3	2	1	1	3
358	*DPL0594	3	2	3	3	3	3	1	2	1	1	3	3	1	1	3	3	3	1	2	3	1	3	3	1	2	1	1	0	1	3	2	3	3	2	2	3	1	3	2	3	1	2	3	3	2	1	1	3
359	*STS3077	4	4	4	4	4	4	1	4	1	1	4	4	1	1	4	4	1	1	4	4	1	4	4	1	4	1	1	4	1	4	4	4	4	4	4	4	1	4	4	1	1	4	4	4	4	1	1	4
360	*CIR212	3	0	3	3	3	3	0	2	1	1	3	0	1	1	3	3	1	1	2	2	1	2	3	1	2	1	1	3	1	3	3	2	3	2	2	3	1	3	2	1	1	2	2	3	2	1	1	3
361	*CIR176	5	2	5	5	5	5	5	2	5	5	5	5	5	5	5	5	5	5	2	2	5	2	5	5	2	5	5	5	5	5	5	2	5	2	2	5	5	5	2	5	5	2	2	5	2	5	5	5
362	*BNL1690	3	2	3	2	1	3	0	2	1	1	1	3	1	1	3	2	1	1	3	2	1	2	3	1	2	1	1	3	1	3	3	2	3	2	2	3	1	3	3	1	1	2	2	3	2	1	1	3
363	*DPL0169	5	2	5	2	5	5	5	2	5	5	5	5	5	5	5	2	5	5	5	2	5	2	5	5	2	5	5	5	5	5	5	2	5	2	2	5	5	5	5	5	5	2	2	5	2	5	5	5
364	*BNL3998	5	2	5	2	5	5	5	2	5	5	5	5	5	5	5	2	5	5	5	2	5	2	5	5	2	5	5	5	5	5	5	2	5	2	2	5	5	5	5	5	5	2	2	5	2	5	5	5
365	*JESPR53	3	2	3	2	1	3	1	2	3	1	1	3	1	1	3	2	1	1	3	2	3	2	3	1	2	1	1	3	1	3	3	2	3	2	2	3	1	3	3	1	1	2	2	3	2	1	1	3
366	*BNL285	3	2	3	2	1	3	1	2	3	1	1	3	1	1	3	2	1	1	3	2	3	2	3	3	2	3	3	3	3	3	3	2	3	3	2	3	1	3	3	1	1	2	2	3	2	1	1	3
367	*BNL3492	3	0	3	2	1	3	0	2	3	1	1	0	1	1	3	2	1	1	3	2	3	2	3	3	2	3	3	3	3	3	3	2	3	3	2	3	1	3	3	1	3	2	2	3	2	1	1	3
368	*NAU3935	3	2	3	2	3	3	0	2	3	1	3	3	1	1	3	2	1	1	3	2	3	2	3	3	2	3	3	3	3	1	3	2	2	2	2	3	1	3	3	3	3	2	2	3	2	1	3	3
369	*DPL0368a	5	2	5	2	5	5	5	2	5	5	5	5	5	5	5	2	5	5	5	2	5	2	5	5	2	5	5	0	5	5	5	2	2	5	2	5	5	5	5	5	5	5	2	0	2	5	5	5
370	*DPL0444	3	2	3	2	1	3	1	2	2	1	1	3	1	1	3	2	1	1	3	2	1	2	3	3	2	3	3	0	3	1	3	2	2	3	2	3	1	3	3	1	3	3	2	3	2	3	3	1
371	*G1228	5	2	5	0	5	5	5	2	0	5	5	5	5	5	5	2	5	5	5	0	2	0	5	5	2	5	5	5	5	5	5	2	2	5	0	5	5	5	5	5	5	5	2	5	0	5	5	5
372	*BNL3569	4	4	4	4	1	4	1	4	4	1	1	4	1	1	4	4	1	1	4	4	4	4	4	4	4	4	4	4	4	4	4	4	4	4	4	4	1	4	4	1	4	4	4	4	4	4	4	1
373	*CIR219	3	2	3	2	1	3	0	2	2	1	1	2	1	1	3	2	1	1	3	2	2	2	3	3	2	3	3	3	3	2	3	2	2	3	2	3	1	3	3	1	3	3	2	3	2	3	3	1
374	*pAR940	3	0	3	0	1	3	1	2	4	5	1	2	1	0	4	4	3	1	3	2	2	0	0	5	0	3	3	3	3	4	3	4	4	5	4	3	5	3	3	5	3	5	0	3	4	4	4	1
375	*BNL3903	3	2	3	2	1	3	1	2	2	1	1	0	1	1	1	3	3	1	1	3	2	2	0	1	3	2	3	3	3	3	2	2	2	3	2	3	1	2	3	1	2	3	2	3	2	3	3	1
376	*pAR050	4	4	4	4	1	4	1	4	4	1	1	4	1	1	4	4	4	1	4	4	4	4	1	4	4	4	4	4	4	4	4	4	4	4	4	4	1	4	4	0	4	4	4	4	4	4	4	1
377	*BNL3811	3	2	3	2	1	3	1	2	2	1	1	2	1	1	3	3	3	1	3	2	2	2	1	3	2	3	3	3	3	2	3	2	2	3	3	3	1	2	3	3	2	3	2	3	2	3	3	1
378	*A1778	3	2	3	2	3	3	3	2	2	1	1	0	1	3	3	3	3	3	3	2	3	3	1	3	2	3	3	3	3	2	3	0	2	3	3	3	3	3	2	3	2	3	2	3	2	3	3	1
379	*DPL0156b	5	2	5	2	5	5	5	2	2	5	5	2	5	5	5	5	5	5	5	2	5	5	5	5	2	5	5	5	5	2	5	0	2	5	5	5	5	5	2	5	2	5	2	5	0	5	5	5
380	*pGH385a	3	2	1	4	3	3	3	2	2	3	3	0	3	3	3	3	3	3	4	2	3	3	0	3	2	3	5	3	3	2	3	2	0	3	3	3	3	3	2	3	2	3	2	3	2	3	3	3
381	*DPL0495	3	0	1	2	3	3	3	2	2	3	3	2	3	1	3	3	3	3	3	2	2	2	1	3	2	3	1	0	3	2	3	3	2	3	3	3	0	3	2	3	2	3	3	3	2	3	3	3
382	*CIR062	5	5	5	2	5	5	0	2	2	5	5	2	5	5	5	5	5	5	2	2	2	2	5	5	2	5	5	5	5	2	5	5	2	5	5	5	5	5	2	5	2	5	5	5	0	5	5	5
383	*NAU5294	4	4	4	4	4	4	4	4	4	1	1	4	1	1	4	4	4	1	4	4	4	4	1	4	4	4	4	4	4	4	4	4	4	4	4	4	4	4	4	4	4	1	4	1	4	4	4	1
384	*BNL4078	4	4	4	4	4	4	4	4	4	1	1	4	1	1	4	4	4	1	4	4	4	4	1	4	4	1	1	4	4	4	4	4	4	1	4	4	4	4	4	4	4	1	4	1	4	4	4	1
385	*DPL0212	3	3	3	2	3	3	3	2	2	1	1	2	1	1	3	3	3	1	2	2	2	2	1	3	2	3	1	3	3	2	3	3	2	1	3	3	3	3	2	2	2	1	3	1	2	3	3	1
386	*BNL390	3	3	0	2	3	3	0	2	2	1	1	2	1	3	3	3	3	1	2	3	2	3	1	3	3	3	1	3	3	2	3	3	2	1	3	3	3	3	2	2	2	1	3	1	2	3	3	1
387	*A1378	3	3	3	0	3	3	3	2	2	1	1	3	1	3	3	3	3	0	2	3	0	3	0	3	3	3	1	3	3	3	3	3	2	1	0	3	3	3	2	2	2	1	3	5	3	3	4	5
388	*BNL3977	3	3	3	2	2	3	3	2	2	1	1	3	1	3	3	3	3	1	2	3	2	3	1	3	3	1	1	3	3	3	3	3	2	1	3	3	3	3	2	2	2	1	1	3	3	3	3	1
389	*DPL0511	3	3	3	2	2	3	3	2	2	1	0	0	1	3	3	3	3	3	2	1	2	1	1	3	3	1	1	3	3	3	3	3	3	1	3	3	3	3	2	2	2	1	1	3	3	3	3	1
390	*NAU5489	3	3	2	2	2	3	0	3	0	1	3	3	1	2	3	3	3	3	2	1	0	1	1	3	3	3	3	3	3	3	3	1	3	0	3	3	3	3	2	2	2	1	1	3	3	3	3	1
391	*NAU4042	3	3	2	2	2	3	1	3	2	1	3	3	1	2	3	3	3	3	2	1	2	1	1	3	3	3	3	3	1	3	3	1	3	0	1	3	3	3	2	2	3	1	1	3	3	3	3	1
392	*BNL4061	3	3	2	2	3	3	1	1	2	1	2	3	3	3	3	3	3	3	2	3	2	3	1	2	3	3	3	3	1	2	3	3	3	3	1	3	2	2	2	3	3	3	1	3	3	1	3	1
393	*NAU3205	3	3	2	2	3	3	0	1	2	1	2	3	3	3	3	3	3	3	2	3	2	3	1	2	3	3	3	3	1	2	3	3	2	3	1	1	2	2	2	3	3	3	1	3	3	1	3	1
394	*MUSB1155	5	5	2	2	5	5	5	5	2	5	5	2	5	5	5	5	5	5	2	5	2	5	5	2	5	5	5	5	5	2	5	5	5	5	5	5	2	2	2	5	5	5	5	5	5	5	5	5
395	*pAR610	3	3	2	2	3	3	1	5	2	1	2	3	4	3	0	3	3	3	2	0	3	3	1	2	3	3	3	3	1	2	0	3	2	3	5	3	2	2	2	3	3	3	1	3	3	1	3	1
396	*BNL1671	3	3	2	2	3	3	0	1	3	1	2	3	3	3	3	3	3	3	2	3	3	3	1	2	3	3	3	3	1	2	3	3	2	3	1	1	2	2	2	3	3	3	1	3	3	1	3	1
397	*BNL3535a	3	3	2	2	3	3	3	1	3	1	2	3	3	3	3	3	3	1	2	3	3	3	1	2	3	3	3	3	1	2	3	3	2	2	1	1	2	2	2	3	3	3	3	3	3	1	3	1
398	*CIR222b	4	4	4	4	4	4	0	1	4	1	4	4	4	4	4	4	4	1	4	4	4	4	1	4	4	4	4	4	1	4	4	4	4	4	1	1	4	4	4	4	4	4	4	4	4	1	4	1
399	*JESPR236	3	3	2	3	3	3	0	1	3	1	2	3	3	1	3	3	3	1	3	3	3	3	1	2	3	3	3	3	1	2	3	3	2	2	1	1	2	2	2	3	3	3	3	3	3	1	3	1
400	*BNL3347	3	3	2	3	3	3	0	1	3	1	2	3	3	1	3	3	3	1	3	3	3	3	1	2	3	3	3	0	1	2	3	3	2	2	1	1	2	2	2	3	3	3	3	3	3	1	3	1
401	*pAR417b	4	3	4	3	3	3	3	1	3	5	2	4	3	1	3	3	3	1	3	3	0	3	5	2	4	3	4	3	1	4	1	3	0	2	1	1	2	2	4	0	0	3	4	4	5	5	4	1
402	*BNL2821	3	3	2	3	3	3	3	1	3	1	2	3	3	1	3	3	1	1	3	3	3	3	1	2	3	3	3	3	1	2	1	3	2	2	3	1	2	2	2	3	1	3	3	2	1	1	3	1
403	*BNL632	3	3	2	1	2	3	3	1	3	1	2	3	3	1	3	3	1	3	3	3	3	3	1	2	3	3	3	3	1	2	1	3	2	2	3	1	2	1	2	3	1	3	3	2	1	1	1	1
404	*TB81A3	3	0	3	1	2	3	0	0	3	1	2	3	3	1	3	3	1	3	3	3	3	3	1	2	2	3	3	3	1	2	1	3	2	2	3	1	2	1	3	2	1	3	3	2	1	1	1	1
405	*pAR202b	1	4	4	1	4	4	1	1	1	1	4	4	0	1	0	4	4	4	4	4	4	4	1	4	4	4	1	4	4	4	1	4	4	4	4	1	4	1	4	4	1	4	4	4	4	1	0	0
406	*BNL1061	5	5	2	5	5	5	2	5	5	5	5	5	5	5	5	5	5	5	5	5	5	5	5	5	5	2	2	5	5	2	5	5	2	5	2	2	5	5	5	5	5	5	5	5	5	5	5	5
407	*BNL1047	5	5	2	5	5	5	2	5	5	5	5	5	5	5	5	5	5	5	5	5	5	5	5	5	5	2	2	5	5	2	5	5	2	5	2	2	5	5	5	5	5	5	5	5	5	5	5	5
408	*A1215	1	3	4	5	3	1	4	5	0	2	1	3	4	1	5	3	4	3	3	4	3	3	2	4	3	4	2	3	3	2	3	3	3	3	0	4	3	3	5	5	5	3	1	3	3	3	3	3
409	*PAR237	3	3	4	0	3	3	2	3	5	2	1	3	0	0	3	3	3	3	2	5	5	3	2	2	4	0	0	0	3	4	2	2	4	0	2	2	3	3	1	0	0	3	1	3	3	0	0	3
410	*pAR390	0	0	0	0	5	5	2	5	5	2	5	0	5	5	5	5	5	5	2	5	5	5	0	2	0	5	2	5	5	0	2	2	5	5	2	2	0	5	0	0	0	0	0	0	0	0	0	2
411	*DPL0328	5	5	2	5	5	5	2	5	5	2	5	5	5	5	5	5	5	2	2	5	5	5	2	2	5	5	5	5	5	2	2	2	5	5	2	2	5	5	5	5	5	5	5	5	5	5	5	2
412	*STV106	5	5	2	5	5	5	2	5	5	2	5	5	5	5	5	5	5	2	2	5	5	5	2	2	5	5	5	5	5	2	2	2	5	5	2	2	5	5	5	5	5	5	5	5	5	5	5	2
413	*BNL827	3	3	2	3	3	3	2	3	1	2	1	3	3	3	1	3	3	2	2	3	0	3	2	2	3	3	2	3	3	2	2	2	3	3	2	2	3	0	1	1	1	3	1	3	3	3	3	2
414	*CIR298	3	3	3	3	3	3	2	3	1	3	1	2	3	3	1	2	3	2	2	3	3	3	3	2	3	3	2	3	3	2	2	2	3	3	2	2	3	3	1	1	1	3	1	2	3	3	2	2
415	*NAU2714b	4	1	1	4	4	4	4	4	4	1	4	4	4	1	1	4	1	0	4	4	4	4	1	4	4	4	4	1	4	4	4	4	4	1	4	4	1	4	1	1	1	4	1	4	4	4	4	4
416	*NAU2714a	5	5	5	5	5	5	2	5	5	5	5	2	5	5	5	2	5	5	5	5	5	5	5	5	5	2	2	5	5	5	5	2	5	5	2	5	5	5	5	5	5	5	5	2	5	5	2	5
417	*CIR267	3	0	1	3	3	3	2	3	3	1	3	2	3	1	1	2	1	3	3	3	3	3	1	3	3	2	2	1	1	3	3	2	3	1	2	3	1	3	3	1	3	3	3	2	2	3	2	3
418	*CIR269	3	0	3	3	3	3	2	3	3	1	3	2	3	1	1	2	1	3	3	3	3	3	1	3	3	2	2	1	1	3	3	2	3	1	2	3	1	3	3	1	3	3	3	2	2	3	2	3
419	*BNL3359	3	1	3	3	3	3	0	3	3	0	0	2	3	1	1	2	1	3	3	3	3	3	0	3	3	0	2	0	3	3	3	2	3	1	2	3	1	3	3	1	3	3	3	2	2	3	2	3
420	*STV040	3	3	3	3	2	3	2	3	3	1	3	2	3	1	1	2	1	3	3	3	3	3	1	3	3	2	2	1	1	3	3	0	0	1	2	2	1	3	0	1	3	1	3	3	2	2	2	3
421	*CIR203a	3	3	3	3	2	3	3	3	3	1	3	2	3	1	3	2	1	3	2	3	3	3	1	3	3	2	2	1	1	3	3	3	3	1	2	2	1	3	3	1	3	1	3	3	3	2	2	3
422	*BNL2569	3	3	3	3	2	3	3	3	3	1	3	2	3	1	3	2	1	3	2	3	3	3	1	3	3	2	2	1	1	3	3	3	3	1	2	2	1	3	3	1	3	1	3	3	3	2	2	3
423	*NAU5270a	1	4	4	4	4	4	4	4	4	4	4	4	4	1	1	4	1	4	4	4	4	4	1	4	4	4	4	4	1	4	4	4	4	1	4	4	1	1	4	1	4	1	1	0	0	4	4	0
424	*NAU5269	1	3	3	2	3	3	3	3	2	2	3	2	2	1	3	3	1	2	2	3	3	3	1	3	3	3	3	3	1	2	2	3	3	1	3	2	3	3	3	1	3	1	1	3	3	2	3	3
425	*BNL1440	3	0	3	2	3	1	0	3	3	3	0	2	3	3	1	1	3	2	2	3	3	1	3	3	3	3	3	3	1	2	3	3	2	1	3	2	3	3	3	1	0	1	1	3	3	2	1	3
426	*CTM21	3	3	3	2	3	1	1	3	3	3	2	2	3	3	3	3	3	2	2	3	3	3	3	3	3	3	3	1	3	2	3	3	3	3	3	2	2	3	1	3	1	3	3	2	2	2	1	3
427	*pAR964	0	4	1	0	4	1	1	4	4	4	4	4	4	4	4	4	4	4	0	4	4	4	4	4	4	4	4	1	4	4	4	4	4	4	4	0	4	4	1	4	1	4	4	4	4	0	1	4
428	*NAU2838a	5	5	5	2	5	5	2	5	5	5	2	2	5	5	5	5	5	2	2	5	5	5	5	5	5	5	5	5	5	2	5	5	5	5	5	2	2	5	5	5	2	5	5	2	2	2	5	2
429	*pGH276b	1	3	3	2	3	3	2	3	0	3	2	4	3	1	3	1	3	2	2	3	3	2	3	3	3	2	3	3	1	4	4	3	3	0	4	2	2	3	4	0	0	0	0	0	4	4	1	3
430	*pAR893	1	3	3	2	1	3	2	3	3	3	2	3	3	0	3	1	1	2	2	3	3	2	3	3	3	2	3	3	1	3	3	3	3	3	0	2	2	3	3	3	2	1	1	2	2	2	1	3
431	*MUB1035a	1	4	4	4	1	4	4	4	4	4	0	0	4	1	4	1	1	4	4	4	4	4	4	4	4	4	4	4	1	4	4	4	4	4	4	4	4	4	4	4	4	1	1	4	4	4	1	4
432	*DPL0183a	1	1	3	3	1	2	3	2	3	3	0	2	3	1	3	1	1	3	3	3	3	3	3	3	3	3	3	3	1	3	2	2	3	2	2	3	2	3	3	3	3	1	1	3	2	3	1	2
433	*NAU2580	1	3	3	2	1	3	2	3	3	3	0	0	3	1	3	1	1	2	2	3	3	3	3	3	3	3	3	3	1	2	3	3	3	3	3	2	2	3	3	3	2	1	1	2	2	2	1	3
434	*NAU2679a	1	3	3	2	1	3	2	3	3	3	0	2	3	1	3	1	1	2	2	3	3	3	3	3	3	3	3	3	1	2	3	3	3	3	3	2	2	3	3	3	2	1	1	2	2	2	1	3
435	*NAU3306	1	0	3	2	1	3	2	3	3	1	2	2	3	1	3	1	1	2	2	3	3	3	3	3	3	3	3	3	1	2	3	3	3	3	3	2	2	3	3	3	2	1	1	2	1	2	1	3
436	*NAU5433	1	3	3	3	1	3	2	3	3	3	2	2	3	1	3	1	1	2	2	3	3	3	3	3	3	3	3	3	1	2	3	3	3	3	3	2	2	3	3	3	2	1	1	2	2	2	1	3
437	*BNL2884	1	3	3	3	1	3	2	3	3	3	2	2	3	1	3	1	1	2	3	3	3	3	3	3	3	3	1	3	1	2	2	3	3	3	1	2	2	3	3	3	3	1	3	3	3	2	3	3
438	*PAR211	1	3	3	3	1	3	2	3	5	3	2	0	3	0	5	1	5	4	5	3	3	0	0	5	3	3	1	3	1	2	2	3	3	3	0	2	2	0	0	0	0	1	3	0	0	2	0	3
439	*NAU3206	1	3	3	3	1	3	0	2	3	3	3	3	3	1	1	1	1	2	3	3	3	3	3	3	0	3	3	3	1	2	2	0	0	2	1	2	2	3	3	1	3	1	3	3	1	2	3	3
440	*A1596	1	4	0	3	1	3	3	4	2	3	4	3	4	5	0	1	0	4	3	0	3	3	3	3	0	0	3	3	1	2	0	3	3	0	0	4	4	3	3	1	3	5	3	3	1	4	3	3
441	*NAU3677	4	4	4	1	1	4	4	4	4	4	4	4	4	4	1	4	1	4	4	4	4	4	4	4	4	4	4	1	1	4	4	4	4	4	1	4	4	4	4	1	4	1	4	4	1	4	4	4
442	*NAU2773	3	2	3	1	1	1	2	2	2	2	3	3	2	2	1	3	0	3	3	3	2	3	1	3	2	2	2	1	1	3	2	3	3	2	1	2	1	3	3	1	3	1	3	3	1	2	3	2
443	*NAU3427b	4	4	4	1	4	1	0	4	4	4	4	4	4	4	1	4	1	4	4	4	4	4	1	4	4	4	4	1	1	4	4	4	4	4	1	4	1	4	4	1	4	4	4	4	1	4	4	4
444	*STS511	4	4	4	1	4	4	4	4	0	4	4	4	4	1	1	4	1	4	4	4	4	4	4	4	4	4	4	4	1	4	1	4	4	4	4	4	1	1	4	1	4	4	1	1	4	4	4	1
445	*BNL4067	4	4	4	1	4	4	4	4	1	4	4	4	0	1	4	4	4	4	4	4	1	4	4	4	4	4	4	4	1	4	1	4	4	4	4	4	1	1	4	1	4	4	4	1	4	4	1	1
446	*BNL3190	4	4	4	1	4	4	4	4	1	4	4	4	1	1	4	4	4	4	4	4	1	4	4	4	4	4	4	4	1	4	1	4	4	4	4	4	1	1	4	1	4	4	4	1	4	1	1	1
447	*pAR969a	0	0	4	0	4	4	4	4	1	4	4	4	1	1	4	4	4	4	0	4	1	1	4	4	4	4	4	4	1	4	1	4	4	4	0	0	1	1	0	1	4	4	0	0	4	0	1	1
448	*pXP1-47	3	3	2	3	3	3	3	3	1	3	2	3	1	0	2	3	3	3	3	2	3	1	3	2	3	1	2	3	1	0	1	3	3	3	2	2	1	1	2	1	2	1	3	1	3	3	1	1
449	*G1262	5	5	5	5	3	3	3	3	1	5	4	0	1	1	2	3	4	3	0	2	5	1	0	2	0	1	4	3	0	0	5	5	3	0	0	0	0	5	0	0	0	0	0	0	0	0	5	5
450	*NAU3489	1	1	4	1	1	4	4	4	1	4	4	4	1	1	4	1	0	4	4	4	1	4	4	4	4	4	4	4	1	4	1	4	4	1	4	4	1	1	4	1	4	1	1	1	4	1	1	1
451	*JESPR224	3	3	3	1	3	3	0	3	1	3	2	2	1	1	2	3	3	3	3	2	1	2	3	2	3	2	2	3	1	3	1	2	3	3	3	2	1	1	2	3	3	1	3	1	3	1	1	3
452	*MUB0641a	3	3	3	3	3	1	3	3	3	3	3	2	1	3	2	3	3	3	3	2	3	3	3	2	3	3	2	3	3	1	3	2	3	3	2	2	3	3	0	3	3	3	1	1	1	1	3	1
453	*JESPR227	3	3	3	1	3	3	0	0	1	3	0	2	1	0	2	3	3	3	3	2	1	2	3	2	3	0	2	3	1	3	1	2	3	3	3	2	1	1	2	3	3	1	3	1	3	1	1	3
454	*DPL0067	3	3	3	1	3	3	3	3	1	3	3	2	1	3	2	3	3	3	3	2	1	3	3	2	3	3	2	3	1	3	1	2	3	3	3	2	1	1	2	1	3	1	3	1	3	1	1	3
455	*BNL1153	3	3	3	1	3	3	0	1	1	3	3	2	1	3	2	3	3	3	3	2	3	2	3	2	3	3	2	3	1	3	3	2	3	3	3	2	1	3	2	3	3	3	3	1	3	1	1	3
456	*pGH276a	3	3	5	1	3	3	3	3	1	3	3	4	1	3	2	3	3	3	3	2	3	3	4	2	4	1	2	3	1	0	5	2	3	0	4	2	1	1	2	0	0	4	0	0	0	5	1	3
457	*MUB1035b	5	5	5	5	5	5	5	5	5	5	0	0	5	5	2	5	5	5	5	2	5	5	5	2	5	5	2	5	5	5	5	2	5	5	2	2	5	5	2	5	5	5	5	5	5	5	5	5
458	*BNL3655	3	3	3	1	3	3	3	3	1	3	3	2	1	3	2	3	3	3	3	2	3	3	3	2	3	3	2	3	1	3	1	2	3	3	2	2	1	1	2	3	3	3	3	1	3	1	1	3
459	*NAU2565	3	3	3	1	3	3	3	3	1	3	3	2	1	3	2	3	3	3	3	2	1	3	3	2	3	3	2	3	1	3	1	2	3	3	2	2	1	1	2	3	3	3	3	1	3	1	1	3
460	*NAU2963	3	3	3	1	3	3	3	3	1	3	3	2	1	3	2	3	3	3	3	2	1	3	3	2	3	3	2	3	1	3	1	2	3	3	2	2	1	1	2	3	3	3	3	1	3	1	1	3
461	*NAU2238	3	3	3	1	3	3	3	3	1	3	3	2	1	3	2	3	3	3	3	2	1	2	3	2	3	2	2	3	1	3	1	2	3	3	2	2	1	1	2	3	3	3	3	1	3	1	1	3
462	*BNL3264	3	3	3	1	3	3	3	3	1	3	3	2	1	3	2	3	3	3	3	2	1	2	3	2	3	2	2	3	1	3	1	2	3	3	1	2	1	1	2	3	3	3	3	1	3	1	1	3
463	*DPL0519	3	3	3	1	3	3	3	3	1	3	3	0	1	3	2	3	3	3	3	2	1	2	3	2	3	2	2	3	1	3	1	2	3	3	2	2	1	1	2	3	3	3	3	1	3	1	1	3
464	*NAU2679b	4	4	4	1	4	4	4	4	1	4	0	4	1	4	4	4	4	4	4	4	1	4	4	4	4	4	4	4	1	4	1	4	4	4	4	4	1	1	4	4	4	4	4	1	4	1	1	4
465	*NAU5373	5	2	5	5	5	5	0	5	5	5	5	2	5	5	2	5	5	5	5	2	5	2	5	2	5	2	2	5	5	5	5	2	5	2	2	2	5	5	2	5	5	5	5	5	5	5	5	5
466	*BNL150	2	0	0	1	3	3	3	3	1	3	3	2	1	3	2	3	3	3	3	2	1	2	3	2	0	3	2	3	1	2	1	2	3	2	2	2	1	1	2	3	3	1	3	1	3	1	1	3
467	*pAR550b	5	5	5	5	5	5	5	5	5	5	5	2	5	5	2	5	2	5	5	2	5	0	2	2	5	5	2	5	5	2	5	2	2	0	5	2	5	5	5	0	5	5	5	5	5	5	5	2
468	*BNL2691	4	4	4	1	4	0	4	4	1	4	4	4	4	4	4	4	4	4	4	4	1	4	4	4	4	4	0	4	1	0	1	4	4	4	4	4	1	4	4	4	4	1	4	4	4	1	4	4
469	*BNL4001b	2	0	3	1	3	3	3	3	1	3	2	2	3	3	2	3	0	3	3	2	3	2	2	2	3	3	2	3	1	2	1	2	2	2	3	2	1	3	3	3	3	1	3	3	3	3	3	2
470	*BNL4001a	2	0	3	1	3	3	2	3	1	3	2	0	3	2	3	2	2	2	3	3	3	3	3	3	2	3	2	3	1	2	1	3	3	3	2	2	1	3	3	3	3	1	3	3	2	2	3	3
471	*G1099a	4	4	4	1	0	4	4	4	0	4	4	4	0	1	4	4	4	4	0	0	0	0	0	4	0	0	0	4	1	4	0	4	4	4	4	4	1	4	4	4	4	1	4	4	4	4	0	4
472	*BNL3594	3	3	3	1	3	3	2	3	1	3	3	3	3	2	2	3	2	3	3	1	1	1	3	3	3	3	3	2	0	3	1	3	3	2	2	2	3	3	3	2	3	1	1	3	3	3	3	3
473	*BNL1163	2	3	3	1	3	3	3	3	1	3	3	3	3	2	2	3	3	3	3	1	1	1	3	3	3	3	0	3	3	3	1	3	0	3	3	3	3	3	3	2	3	1	1	3	3	3	3	3
474	*CIR128	2	5	5	5	5	5	5	5	5	5	5	5	5	2	2	5	5	5	5	5	5	5	5	5	5	5	5	5	5	5	5	5	0	5	5	5	0	5	5	2	5	5	5	5	5	5	5	5
475	*PAR415	0	4	4	0	4	4	4	1	4	4	4	4	4	4	4	4	4	4	4	1	4	4	4	4	0	0	4	4	4	4	1	4	4	4	4	4	4	4	4	4	4	1	1	4	4	4	4	4
476	*DPL0520	4	1	4	1	4	1	4	1	4	4	0	0	4	4	4	4	0	4	4	1	4	4	4	4	4	4	4	4	4	4	1	4	4	4	1	4	4	4	4	4	4	1	1	4	4	4	4	4
477	*A1214c	5	5	5	5	5	5	2	5	5	5	5	5	5	2	2	5	2	5	5	5	5	2	5	5	2	5	5	5	5	5	5	5	2	5	5	5	0	5	2	2	5	5	5	5	5	5	5	5
478	*pAR040	0	2	0	3	3	1	3	3	3	5	3	2	3	5	5	3	3	3	3	3	2	2	4	2	0	3	2	3	4	4	3	3	3	3	4	4	3	3	3	0	0	0	0	0	0	4	4	3
479	*G1045b	5	5	5	5	5	5	5	5	5	5	0	5	5	5	5	5	5	5	5	0	2	2	5	0	5	0	0	5	0	0	0	0	0	0	0	0	0	0	0	0	0	0	0	0	0	2	2	5
480	*A1625	1	3	3	1	3	1	3	3	1	3	3	3	0	1	5	3	3	1	1	3	3	2	1	2	1	3	2	3	3	3	0	1	3	3	0	2	3	3	3	1	2	3	3	2	2	2	3	1
481	*Petalspot	4	4	4	4	0	0	4	0	1	0	0	0	1	0	4	0	4	0	1	4	4	0	1	0	1	4	4	1	4	1	1	4	1	0	4	4	4	4	4	0	4	1	4	4	4	4	4	1
482	*NAU3911	3	2	3	1	3	1	3	3	1	3	0	2	3	1	1	1	1	1	1	3	3	3	1	2	1	2	2	3	3	3	3	1	3	3	2	2	3	3	3	1	2	3	3	2	2	2	3	1
483	*BNL1604	3	2	3	1	3	1	3	3	1	3	3	2	3	1	1	1	1	1	1	3	0	3	1	2	1	2	2	3	2	3	3	1	3	3	2	2	3	3	2	1	2	3	3	3	2	2	2	3
484	*pAR1-3	1	3	0	0	3	1	3	3	1	0	0	0	0	5	0	1	3	5	3	0	3	3	3	2	5	2	2	3	3	3	0	1	3	3	0	2	3	4	4	5	2	3	3	4	3	3	0	5
485	*DPL0601	5	2	5	5	5	5	5	5	5	5	5	0	5	5	5	5	5	5	5	5	5	5	5	2	5	2	2	5	2	5	5	5	5	5	2	2	5	5	2	5	2	5	5	5	2	2	2	5
486	*DPL0652	3	2	3	1	3	1	3	3	1	3	3	0	3	1	1	1	1	1	1	3	1	3	1	2	1	2	2	3	2	3	3	1	3	3	2	2	3	3	2	1	2	3	3	3	2	2	2	3
487	*NAU1305	3	2	3	1	3	1	3	3	1	3	3	2	3	1	1	1	1	3	1	3	1	3	1	2	1	2	2	3	2	3	3	1	3	3	2	2	3	3	2	1	2	1	3	3	2	2	2	3
488	*G1238a	1	2	3	1	3	1	3	3	1	3	3	3	3	1	1	1	3	3	1	3	0	2	1	2	1	3	2	3	2	1	1	1	3	3	2	2	3	0	2	1	2	1	3	3	2	2	2	3
489	*NAU1222	4	4	4	1	4	1	4	4	1	4	4	4	4	1	1	1	1	4	1	4	4	4	1	4	1	4	4	4	4	4	1	1	4	4	4	4	4	4	4	1	4	1	4	4	4	4	4	4
490	*CIR141	3	2	3	1	3	1	3	3	1	3	3	2	3	1	1	1	1	3	1	3	3	3	1	2	1	2	2	3	2	3	1	1	3	3	2	2	3	3	2	1	2	1	2	3	2	2	3	3
491	*BNL3415	3	0	3	1	3	1	0	3	1	3	3	0	3	1	1	1	1	3	1	3	1	3	1	2	1	2	2	3	2	3	1	1	3	3	2	2	3	3	2	1	2	3	2	3	2	2	3	3
492	*P5-6b	5	2	3	5	3	5	3	3	1	3	3	0	3	5	5	5	0	0	0	3	3	2	5	2	5	0	4	3	4	3	5	1	3	0	4	4	3	3	2	5	4	0	0	0	2	4	3	3
493	*pGH646	5	0	2	5	5	5	5	0	5	0	2	2	2	0	5	5	5	2	5	5	5	2	5	2	5	2	2	2	2	5	5	5	5	5	2	2	5	2	2	5	2	5	2	5	2	2	5	0
494	*PAR294b	0	2	3	1	3	1	3	3	1	3	3	0	4	3	1	3	3	3	1	3	3	2	1	2	0	0	0	0	0	0	5	5	3	3	0	0	3	3	2	1	2	3	2	3	2	3	3	3
495	*DPL0234	3	2	3	1	3	1	3	3	1	3	3	2	3	3	1	3	1	3	1	3	3	3	1	2	1	2	2	2	2	3	1	1	3	3	2	2	2	3	2	1	2	3	2	3	2	0	3	3
496	*CIR393	3	3	2	3	3	1	0	3	1	3	3	2	3	3	1	3	1	3	1	2	1	2	1	2	1	3	3	2	2	3	1	3	3	2	2	3	2	3	1	1	2	3	2	2	3	3	3	1
497	*MUSS006	3	3	2	3	3	1	3	3	1	3	0	0	3	3	1	3	1	3	1	2	1	3	1	2	1	3	3	2	2	3	1	3	3	2	2	3	2	3	1	1	3	3	1	1	3	3	3	0
498	*JESPR65	3	3	2	3	3	1	3	3	3	3	3	0	3	3	1	3	1	3	1	2	3	2	0	2	1	3	3	2	2	3	1	3	3	2	2	3	2	3	1	1	3	3	2	2	3	3	3	1
499	*P2-64a	0	3	3	3	3	1	3	3	5	3	3	0	3	3	1	3	4	3	1	2	3	2	5	2	5	3	3	2	2	0	1	3	3	4	4	3	4	3	0	0	0	0	0	0	0	0	5	5
500	*pAR825b	0	3	4	0	3	1	3	3	3	0	0	0	3	3	3	3	3	3	0	3	4	3	0	3	0	3	3	3	3	0	1	3	3	0	0	4	0	4	0	0	0	0	0	0	0	5	5	5
501	*A1597a	1	3	3	4	4	0	1	3	3	3	2	3	3	3	3	5	5	3	4	0	4	0	3	5	1	0	0	4	2	0	3	3	3	0	0	4	4	3	1	4	5	5	0	3	3	1	3	5
502	*NAU4030b	1	1	3	1	3	1	1	3	3	3	2	3	3	3	3	3	1	3	2	3	3	2	2	1	3	3	3	3	3	1	3	2	3	2	3	3	3	3	1	2	2	1	3	3	3	1	3	1
503	*pAR666a	1	1	5	1	3	1	1	3	3	4	2	3	4	0	5	3	1	5	2	0	2	4	2	5	4	0	0	3	3	1	4	2	3	0	4	3	3	4	1	2	2	0	3	3	4	5	0	0
504	*A1523a	1	0	3	3	3	1	1	3	5	3	3	3	5	3	3	3	5	3	3	3	2	0	5	1	1	0	3	3	2	1	3	3	3	2	3	3	0	3	1	4	5	1	3	3	3	5	3	1
505	*MUSB0611	1	4	4	4	4	4	1	4	4	4	0	0	1	4	4	4	1	4	4	4	4	4	4	1	1	4	4	4	4	1	4	4	0	4	4	0	1	4	1	4	1	1	4	4	4	1	4	1
506	*MUCS616	1	3	2	3	3	3	0	2	3	3	3	2	1	2	3	3	1	3	1	2	3	2	0	1	1	3	3	2	2	1	0	3	1	2	3	3	1	3	1	1	1	1	3	2	3	1	3	1
507	*NAU1048	1	3	2	3	3	3	3	2	3	3	3	2	1	2	3	3	1	3	1	2	3	2	3	3	1	3	3	2	2	1	3	3	1	2	3	3	1	3	1	1	1	1	3	3	3	1	3	1
508	*NAU3735a	1	3	2	3	3	3	3	2	3	3	3	2	1	2	3	3	1	3	1	2	3	2	3	1	1	3	3	2	2	1	3	3	1	2	3	3	1	3	1	1	1	1	3	3	3	2	3	1
509	*BNL2634	5	5	2	5	5	5	5	2	5	5	5	2	5	2	5	5	5	5	5	2	5	2	5	5	5	5	5	2	2	5	5	5	5	2	5	5	5	5	5	5	5	5	5	5	5	5	5	5
510	*BNL1597	1	3	2	3	3	3	3	2	3	3	3	2	0	2	3	3	1	3	1	2	3	2	1	1	1	3	3	2	2	1	3	3	1	2	3	3	1	1	1	1	1	1	3	3	3	1	3	1
511	*NAU2887	1	4	4	4	4	4	4	4	4	4	0	4	1	4	4	4	1	4	0	4	4	4	1	4	1	4	4	4	4	1	1	4	1	4	4	4	1	1	1	1	1	1	4	4	4	1	4	1
512	*NAU3380	1	4	4	4	4	4	4	4	4	4	4	4	1	4	4	4	1	4	1	4	4	4	1	4	1	4	4	4	4	1	1	4	1	4	4	4	1	1	1	1	1	1	4	4	4	1	4	1
513	*NAU2186	1	4	4	4	4	4	4	4	4	4	4	4	1	4	4	4	1	4	1	4	4	4	1	4	1	1	4	4	4	1	1	4	1	4	4	4	1	1	1	1	1	4	4	4	4	1	4	1
514	*NAU2002	1	4	4	4	4	4	0	4	4	4	4	4	1	4	4	4	1	4	1	4	4	4	1	4	1	4	4	4	4	1	1	4	1	4	4	4	1	1	1	1	1	1	4	4	4	1	4	1
515	*NAU845a	2	1	2	3	1	3	3	0	2	3	1	1	3	2	3	1	3	2	2	2	2	2	1	3	2	1	1	2	2	3	1	3	3	0	1	2	3	1	3	3	3	1	1	3	3	3	2	2
516	*NAU2108	3	3	2	3	1	3	3	2	3	3	1	2	3	2	3	1	3	3	3	2	3	2	3	3	3	3	3	2	2	3	1	3	3	2	2	3	3	1	3	3	3	1	2	0	3	3	3	3
517	*NAU731	5	5	2	5	5	5	5	2	5	5	5	2	5	2	5	5	5	5	5	2	5	0	5	5	5	5	5	2	2	5	5	5	5	2	2	5	5	5	5	5	5	5	2	5	5	5	5	5
518	*pAR997	5	0	0	5	5	0	5	5	5	0	0	0	5	5	5	5	0	0	2	2	2	5	2	5	5	5	5	2	2	0	0	5	5	2	2	5	5	0	5	5	5	5	5	5	5	5	2	5
519	*A1152a	4	4	4	4	4	1	4	1	0	4	1	4	0	4	4	1	4	4	4	1	4	4	1	1	4	0	1	4	4	1	4	4	1	4	0	4	4	4	4	0	4	4	4	1	4	4	1	4
520	*pAR666b	2	3	3	3	1	1	2	1	1	3	0	3	3	3	4	5	4	2	3	5	0	5	0	0	4	0	0	3	3	3	1	3	5	5	5	2	3	3	3	3	3	1	3	5	3	3	0	4
521	*NAU4030a	2	3	0	3	1	3	2	1	3	0	1	3	3	2	2	1	2	2	3	3	3	3	1	3	2	1	1	3	1	3	1	3	1	3	1	2	3	1	3	3	3	1	3	1	3	3	1	3
522	*A1523b	3	1	3	3	1	3	3	1	2	3	0	3	3	3	3	0	2	2	3	3	0	1	5	3	2	0	1	3	1	3	3	3	3	3	5	4	5	5	3	3	3	1	3	1	3	3	3	3
523	*A1597b	3	1	5	4	0	0	3	1	2	4	1	3	3	3	3	0	0	4	4	0	3	1	1	3	0	0	0	3	1	0	0	3	3	3	0	5	3	1	0	3	5	1	0	1	4	3	3	3
524	*NAU5152	2	1	3	3	1	3	0	1	2	3	1	3	3	2	3	1	3	2	3	3	2	1	1	3	2	1	1	3	1	3	3	3	3	3	1	2	3	1	3	3	3	1	3	1	3	3	3	3
525	*DPL0501	2	1	3	3	1	3	3	1	2	3	1	3	3	2	3	1	3	2	2	3	2	1	1	3	2	1	1	3	1	3	3	3	3	3	1	2	3	1	3	3	3	1	3	1	3	3	2	3
526	*MUSB0812	2	1	3	1	1	3	3	1	2	3	0	0	3	2	3	1	3	2	2	3	2	3	1	3	2	1	1	3	1	3	3	3	3	1	1	2	3	1	3	3	3	1	3	1	3	3	2	3
527	*NAU5120a	4	1	4	4	4	4	4	1	4	4	4	1	4	4	4	1	4	4	4	4	4	4	1	4	4	4	1	4	1	4	1	4	4	1	1	4	4	1	4	4	4	1	4	1	4	4	4	4
528	*NAU2862	2	1	3	1	1	3	3	1	2	3	1	1	3	2	3	1	3	2	2	3	2	3	1	3	2	3	1	3	1	3	1	3	3	1	1	2	3	1	3	3	3	1	1	3	3	3	2	2
529	*NAU3735b	2	1	3	3	1	3	3	1	2	3	1	1	3	2	3	1	3	2	2	3	2	3	3	3	2	3	1	3	1	3	1	0	3	1	1	2	3	1	3	3	3	1	1	3	3	3	2	2
530	*BNL2734	3	3	1	3	0	3	3	1	2	3	1	1	3	2	3	1	3	3	3	3	3	3	3	3	3	3	0	2	3	3	1	3	3	1	1	2	3	1	3	3	3	3	3	3	3	3	3	2
531	*BNL3008	3	3	1	3	1	3	0	1	2	3	1	1	3	2	3	1	3	3	3	3	3	3	0	3	3	3	2	2	3	3	1	3	3	1	1	2	3	1	3	3	3	3	3	3	3	3	3	2
532	*MUSB1181	5	5	5	5	5	5	5	5	2	5	0	0	5	2	5	5	5	5	5	5	5	5	5	5	5	5	2	2	5	5	5	5	5	5	5	2	5	5	5	5	5	5	5	5	5	5	5	2
533	*pAR197c	0	4	1	0	4	4	4	0	4	4	1	4	1	4	4	1	1	4	1	4	1	1	4	1	4	4	4	4	4	4	1	4	4	1	1	4	4	1	4	4	4	0	4	4	4	4	0	4
534	*pAR197a	0	5	5	0	5	5	2	5	2	2	5	5	5	2	5	5	5	5	5	5	5	5	5	5	5	2	0	2	5	5	5	5	5	5	5	2	5	5	5	2	5	0	5	5	5	5	0	0
535	*BNL580	3	3	1	3	3	3	2	1	0	3	0	0	1	2	3	1	0	3	3	3	1	1	3	1	3	2	2	2	3	3	1	3	3	1	1	2	3	1	0	2	3	3	3	3	3	3	3	2
536	*pAR825c	0	3	0	3	3	3	2	3	2	0	1	3	1	2	3	3	3	3	3	3	5	3	0	3	0	3	0	3	3	0	5	3	3	0	0	0	0	0	0	0	0	0	0	0	5	3	4	2
537	*NAU5061	3	3	1	3	3	3	2	1	2	3	3	1	1	2	1	3	3	1	1	3	3	3	3	3	3	3	2	2	3	3	1	3	3	1	3	1	1	1	3	2	3	2	3	2	2	3	3	2
538	*DPL0342	5	5	5	5	5	5	2	5	2	5	5	5	5	2	5	5	5	5	5	5	2	5	5	5	5	5	2	2	5	5	5	5	5	5	5	5	5	5	5	2	5	2	5	2	2	5	5	2
539	*A1311	3	3	1	3	3	3	2	1	2	1	3	3	1	3	0	3	3	3	5	5	0	1	3	3	3	3	2	2	3	3	1	3	3	1	0	1	0	0	2	2	3	4	3	2	2	3	3	2
540	*JESPR337	3	3	1	3	3	3	0	1	2	1	3	1	1	3	1	3	3	1	1	1	2	1	3	3	3	2	2	2	3	3	1	3	3	1	3	1	1	1	2	2	3	2	3	2	2	3	3	2
541	*JESP228a	4	4	1	4	4	4	0	1	4	1	4	1	1	4	1	4	4	1	1	1	4	1	4	0	4	4	4	4	0	4	1	4	4	1	4	1	1	1	4	4	4	4	4	4	4	4	4	4
542	*DPL0223	3	3	1	3	3	3	2	1	2	1	1	1	1	0	1	3	3	1	1	1	2	1	3	3	3	2	2	2	3	3	1	3	3	1	3	1	1	1	2	2	3	2	3	2	2	3	3	2
543	*NAU5024	3	3	1	3	3	0	2	1	2	1	3	1	1	3	1	3	3	1	1	1	3	1	3	3	3	3	2	2	3	3	1	3	3	1	3	1	1	1	2	2	3	2	3	2	2	3	3	2
544	*pAR385	3	3	3	3	3	1	2	1	2	1	3	1	1	3	1	3	3	1	1	1	1	3	0	3	0	3	3	3	1	0	1	1	3	3	0	1	1	1	2	0	0	2	0	0	2	3	3	2
545	*DPL0385b	3	3	1	3	3	1	2	1	2	1	3	1	1	3	1	3	3	1	1	1	0	0	3	3	3	3	2	3	3	3	1	3	2	1	3	1	1	1	2	2	3	2	3	2	2	3	0	2
546	*pAR688	3	1	1	3	3	5	2	0	3	1	0	1	1	3	1	2	2	0	3	0	1	3	3	3	3	3	2	2	0	3	0	3	2	1	3	1	1	5	2	3	1	4	3	2	2	3	3	2
547	*DPL0385a	4	0	1	4	4	1	4	1	4	1	4	1	1	4	1	4	4	1	0	1	4	0	4	4	4	4	4	4	4	4	1	4	4	1	4	1	1	1	4	4	0	4	4	4	4	4	4	4
548	*pAR356	0	5	5	5	3	1	2	1	2	5	3	5	1	3	1	3	3	5	3	1	3	3	0	0	0	0	0	0	0	0	0	0	4	5	4	5	5	5	0	0	0	0	0	0	0	0	0	0
549	*JESP228b	2	5	5	2	5	5	0	5	2	5	5	5	5	2	5	5	5	5	5	5	2	5	2	2	2	2	2	2	2	2	5	2	5	5	5	5	5	5	2	2	5	2	5	2	2	5	5	2
550	*P5-6a	0	2	1	0	2	4	2	3	2	4	2	3	3	2	1	4	3	3	0	1	3	3	2	2	4	4	2	2	2	4	3	0	3	5	0	0	0	0	0	0	0	0	0	0	2	3	3	2
551	*BNL2835	3	3	3	3	3	1	3	1	2	2	1	1	3	3	3	3	3	1	3	1	2	3	3	3	3	3	3	2	3	2	1	1	3	3	2	3	2	0	1	3	3	1	3	2	3	3	1	2
552	*MUSS409	5	5	5	5	5	5	5	5	5	2	0	5	5	5	5	2	5	5	2	5	5	5	5	5	5	5	5	2	5	5	5	5	5	5	5	5	2	5	5	5	5	5	5	2	5	5	5	2
553	*G1276	4	4	1	4	4	1	4	4	4	4	4	4	4	4	1	0	4	1	4	1	4	4	4	4	0	1	4	4	1	0	1	1	4	0	4	4	4	4	1	0	0	0	0	0	4	4	4	4
554	*NAU3793	4	4	1	4	4	1	4	4	4	4	4	4	1	4	1	4	4	1	4	4	4	4	4	4	1	4	4	4	4	4	1	4	1	1	4	4	4	4	1	4	4	4	1	4	4	4	4	4
555	*NAU1209	2	3	1	0	1	1	0	1	3	3	1	3	1	3	1	2	3	3	2	3	3	3	1	3	3	3	3	3	3	1	1	3	3	2	1	1	1	3	1	3	1	1	1	1	3	3	3	3
556	*CIR343	2	3	1	3	1	1	0	1	3	3	1	3	1	3	1	2	3	3	2	3	3	3	1	3	3	3	3	3	3	1	1	3	3	2	1	1	1	3	1	3	1	1	1	1	3	3	3	3
557	*BNL1646	2	5	5	5	5	5	0	5	5	5	5	5	5	5	5	2	5	5	2	5	5	5	5	5	5	5	5	5	5	5	5	5	5	2	5	5	5	5	5	5	5	5	5	5	5	5	5	5
558	*NAU2293	2	3	1	3	1	1	3	1	3	3	1	3	1	3	1	2	3	3	2	3	3	3	1	3	3	3	3	3	3	1	1	3	3	2	1	1	1	3	1	3	1	1	1	1	3	3	3	1
559	*BNL3627b	4	4	1	4	1	1	0	1	4	4	1	4	1	4	1	4	4	4	4	4	4	4	1	4	4	4	4	4	4	1	1	4	4	4	1	4	1	4	1	4	1	1	1	1	4	1	4	1
560	*BNL252	2	5	5	5	0	5	5	5	5	5	5	5	5	5	5	2	5	5	2	5	5	5	5	5	5	5	5	5	5	5	5	5	5	2	5	5	5	5	5	5	5	5	5	5	5	5	5	5
561	*pVNC149c	0	1	1	4	1	1	4	1	0	1	1	4	0	4	4	4	4	4	4	1	0	4	1	4	4	4	4	1	1	1	1	4	4	4	4	4	1	4	0	4	1	4	1	1	4	0	0	1
562	*BNL387b	4	0	0	0	1	1	4	0	4	1	0	4	1	4	4	4	1	4	4	1	4	1	1	1	4	4	4	1	1	1	1	4	1	4	4	4	1	1	1	4	1	4	1	1	1	1	4	1
563	*DPL0220	2	1	3	3	1	1	3	1	3	1	1	3	1	3	3	2	1	3	2	1	3	1	1	1	3	3	3	1	1	1	1	3	1	2	3	3	1	1	1	3	1	2	1	1	1	1	3	1
564	*pAR953	0	3	3	0	3	0	5	4	3	1	0	0	0	3	3	2	4	3	4	3	5	3	5	5	3	3	3	1	1	1	3	3	1	2	4	4	3	1	0	3	1	4	1	1	1	1	5	5
565	*NAU3207a	2	3	3	3	3	1	3	3	3	1	0	3	1	3	3	2	3	3	2	3	3	3	3	3	3	3	3	1	3	1	3	3	1	2	3	3	3	3	1	3	1	2	1	1	1	1	3	1
566	*MUSB0442	2	1	3	3	1	1	3	1	3	1	0	0	1	3	3	2	1	3	2	1	3	1	1	1	3	3	3	1	1	1	1	3	1	2	3	3	1	1	1	3	1	3	1	1	1	1	3	1
567	*NAU3207c	4	1	4	4	1	1	4	1	4	1	0	4	1	4	4	4	1	4	4	1	4	1	1	1	4	4	4	1	1	1	1	4	1	4	4	4	1	1	1	4	1	4	1	1	1	1	4	1
568	*MUSB0984	2	5	5	5	5	5	5	5	5	5	5	0	5	5	5	2	5	5	2	5	5	5	5	5	5	5	5	5	5	5	5	5	5	2	5	5	5	5	5	5	5	2	5	5	5	5	5	5
569	*BNL1017	2	5	5	5	5	5	5	5	5	5	5	5	5	5	5	2	5	5	2	5	5	5	5	5	5	5	5	5	5	5	5	5	5	2	5	5	5	5	5	5	5	2	5	5	5	5	5	5
570	*BNL387a	4	1	4	4	1	1	4	1	4	1	1	4	1	4	4	4	1	4	4	1	4	1	1	1	4	4	4	1	1	1	1	4	1	4	4	4	1	1	1	4	1	4	1	1	1	1	4	1
571	*NAU2914	2	1	3	3	1	1	3	1	3	1	1	3	1	3	3	2	1	3	2	1	3	1	1	1	3	3	3	1	1	1	1	0	1	2	3	3	1	1	1	3	1	2	1	1	1	1	3	1
572	*JESPR4	2	1	3	3	1	1	3	1	3	1	3	3	1	3	3	2	1	3	3	1	3	1	1	1	3	3	3	3	1	1	1	3	1	2	3	3	1	1	1	3	1	3	1	1	1	1	3	1
573	*TB89K17	2	1	3	3	1	1	0	1	3	1	3	3	1	3	3	2	1	3	3	1	3	1	1	1	3	3	3	3	1	1	1	3	1	2	3	3	1	1	1	2	1	3	1	1	1	1	3	1
574	*JESPR239	2	0	2	0	1	1	0	3	3	1	3	0	3	3	3	2	3	0	3	1	3	1	1	1	3	3	3	3	3	1	3	3	1	2	3	3	1	3	1	2	1	2	3	1	3	1	3	1
575	*pAR044b	0	5	5	0	0	5	5	5	5	5	5	5	0	5	5	0	2	5	0	5	5	5	5	5	5	5	0	5	5	0	5	5	5	5	0	0	5	0	5	0	5	0	0	5	5	5	2	5
576	*A1108b	0	1	2	3	3	1	3	3	3	0	3	3	5	3	3	2	2	3	3	1	1	3	1	1	3	5	3	3	4	1	3	3	3	3	0	3	0	0	1	2	0	2	5	5	0	5	2	5
577	*pGH232a	4	1	4	1	4	1	1	4	4	1	4	4	4	4	4	4	4	1	4	1	1	4	1	1	4	0	4	4	4	1	4	4	4	4	0	4	1	4	1	4	1	4	4	1	4	1	0	1
578	*DPL0646	2	1	2	1	1	1	1	3	3	1	0	0	3	3	3	2	3	1	3	1	3	1	1	1	3	3	3	3	3	1	3	3	3	2	3	3	1	3	1	2	1	2	3	1	3	1	3	1
579	*NAU3964	2	0	2	5	5	5	5	5	5	5	5	5	5	5	5	2	2	5	5	5	5	5	5	5	5	5	5	5	5	5	5	2	2	2	5	5	5	5	5	2	5	2	5	5	5	5	5	5
580	*A1108c	3	1	2	3	1	1	1	3	3	1	3	3	3	3	3	2	2	0	3	0	0	3	1	3	3	3	3	3	3	0	3	3	3	2	0	3	0	0	1	2	1	2	3	1	3	1	3	1
581	*A1412	3	1	2	3	1	1	1	3	3	1	3	3	3	3	3	2	2	1	3	1	3	3	1	3	1	3	3	1	3	1	3	3	3	3	0	3	1	2	1	2	1	2	3	1	3	1	3	0
582	*NAU3201	2	1	2	0	1	1	1	3	3	1	3	1	3	3	3	2	3	1	3	1	3	3	1	3	1	3	3	1	3	1	3	3	3	3	1	3	1	3	1	2	1	2	3	1	3	1	3	1
583	*NAU4900	2	1	2	3	1	1	1	3	3	0	3	1	3	3	3	2	3	1	3	1	3	1	1	3	1	3	3	1	3	1	3	3	3	3	1	3	1	2	1	2	1	2	3	1	3	1	3	1
584	*MUSS250	2	5	2	5	5	5	5	5	5	5	0	5	5	5	5	2	5	5	5	5	5	5	5	5	5	5	5	5	5	5	5	5	5	5	5	5	5	2	5	2	5	2	5	5	5	5	5	5
585	*CIR354b	3	0	3	3	1	1	3	3	3	1	3	1	3	3	1	3	3	1	3	1	3	1	1	3	1	3	2	1	3	1	1	3	3	3	1	3	1	3	1	0	1	3	3	1	3	1	3	1
586	*NAU3558b	5	5	5	5	0	5	0	5	2	5	2	5	5	5	5	2	5	5	5	5	0	5	5	5	5	2	2	5	2	5	5	2	2	5	5	5	5	2	5	5	5	2	5	5	5	5	5	5
587	*NAU3668	2	1	2	3	2	1	3	3	3	1	3	1	3	3	2	2	3	1	3	1	3	3	1	3	3	3	3	3	3	2	1	1	3	3	3	2	3	3	1	3	3	3	3	1	3	3	1	3
588	*A1197b	2	1	2	2	3	1	3	4	3	3	3	3	5	2	0	2	3	3	4	0	3	4	1	3	3	0	3	3	3	3	3	3	2	3	0	2	3	3	1	3	3	2	1	1	3	1	1	1
589	*BNL3627a	4	1	4	4	4	1	4	4	4	4	4	4	1	4	4	4	4	4	4	1	4	4	1	4	4	4	4	4	4	4	4	4	4	4	4	4	4	4	1	4	4	4	1	1	4	1	4	1
590	*MUSS021	3	1	2	2	3	1	2	2	3	3	0	0	1	2	2	2	2	3	3	1	3	0	1	3	3	3	2	3	3	3	3	3	2	3	3	2	3	3	1	3	3	2	1	1	3	1	3	1
591	*MUSB0175	3	1	2	2	3	1	2	2	3	3	3	3	1	2	2	2	2	3	3	1	3	3	1	3	3	3	2	3	3	1	3	3	2	3	3	2	3	3	1	3	3	2	1	1	3	1	3	1
592	*NAU1350	3	1	3	2	3	1	3	2	3	3	3	0	1	2	2	2	2	3	3	3	3	3	3	3	3	3	2	3	1	1	3	3	2	3	3	2	2	3	1	3	3	2	1	1	1	1	3	1
593	*pVNC149a	0	1	4	4	4	1	4	4	4	4	4	4	4	4	4	4	4	4	4	4	4	4	4	4	4	4	4	4	1	1	4	4	4	4	4	4	4	0	1	4	4	4	1	1	1	1	4	1
594	*pVNC149d	0	1	4	0	4	1	4	4	4	4	4	4	1	4	4	4	4	4	4	4	4	4	4	4	4	4	4	4	1	1	4	4	4	4	0	4	4	4	1	4	4	4	1	1	1	0	0	1
595	*CAPS0011	2	0	5	2	5	5	0	2	5	5	0	5	5	2	2	2	5	2	2	5	5	5	5	5	2	5	0	5	5	5	5	5	0	5	5	2	2	5	5	5	5	2	5	5	5	5	5	5
596	*TMHB1	2	1	3	2	3	1	3	2	3	3	3	3	1	2	2	2	3	2	2	3	3	3	3	3	2	3	2	3	3	1	3	3	3	2	3	2	2	3	1	3	3	2	1	1	1	1	3	1
597	*JESPR102	2	1	3	2	3	1	3	2	3	3	3	3	1	2	2	2	3	2	2	3	3	3	3	3	2	2	2	3	3	1	3	3	3	2	3	2	2	3	1	3	3	2	1	1	1	1	3	0
598	*A1108d	5	5	5	0	5	5	5	0	5	5	5	5	5	2	0	2	2	2	2	0	5	5	5	5	2	2	2	5	5	5	5	5	5	2	0	2	2	5	5	5	5	2	5	5	5	5	5	5
599	*NAU3632	2	1	3	2	3	1	0	2	3	3	3	3	1	2	3	2	1	2	2	3	3	3	3	3	2	2	2	3	3	1	3	1	1	2	3	2	2	3	1	3	3	2	1	1	1	1	3	1
600	*BNL2655	2	5	5	5	5	5	0	2	5	5	5	2	5	2	5	2	5	2	2	5	5	5	5	5	2	5	2	5	5	5	5	5	5	2	2	2	2	5	5	5	5	2	5	5	5	5	5	5
601	*NAU3773	2	3	3	2	3	1	3	2	3	3	0	3	1	2	3	2	3	2	2	3	3	3	3	3	2	2	2	3	3	1	3	3	3	2	3	2	2	3	1	3	3	2	1	1	1	1	3	1
602	*MUSS280	2	3	3	2	3	1	3	2	3	3	0	0	1	2	3	2	3	2	2	3	3	3	3	3	2	2	2	3	3	1	3	3	3	2	3	2	2	3	1	3	3	2	1	1	1	1	3	1
603	*DPL0146	2	5	5	2	5	5	5	2	5	5	5	5	5	2	5	2	5	2	2	5	5	5	5	5	2	2	2	5	5	5	5	5	5	2	5	2	2	5	5	5	0	2	5	5	5	5	5	5
604	*NAU3207b	2	5	5	2	5	5	5	2	5	5	0	0	5	2	5	2	5	2	2	5	5	5	5	5	2	2	2	5	5	5	5	5	5	2	5	2	2	5	5	5	5	2	5	5	5	5	5	5
605	*DPL0202	2	3	3	2	3	1	3	2	3	3	3	2	1	2	3	2	3	2	2	1	3	1	3	3	2	3	2	3	3	1	0	0	3	2	2	3	2	3	1	3	3	2	1	1	1	1	3	1
606	*DPL0534	2	3	3	2	3	1	3	2	3	3	3	2	1	2	3	2	3	2	3	1	3	1	3	3	2	3	2	3	3	1	3	3	3	2	2	3	2	3	1	3	3	2	1	1	1	1	3	1
607	*pGH317d	4	4	4	4	4	4	4	4	4	4	4	4	1	4	0	4	4	4	4	1	0	0	4	4	4	4	4	4	4	1	1	4	4	4	0	4	4	4	1	4	4	4	1	1	4	0	4	4
608	*DPL0191	2	3	3	3	3	3	3	2	3	3	3	2	1	2	3	2	3	3	3	1	3	1	3	3	2	2	2	3	3	1	1	3	3	2	2	3	2	3	1	3	3	3	1	1	3	1	3	3
609	*NAU3499	2	3	3	3	3	3	3	2	3	3	3	2	1	2	3	2	3	3	3	1	3	1	3	3	2	3	2	3	1	1	1	3	3	2	2	3	2	3	1	2	3	3	1	1	3	1	3	3
610	*MUSS500	2	3	3	3	3	3	3	2	3	3	3	2	1	2	3	2	3	3	3	1	3	1	3	3	2	3	2	3	1	1	1	3	3	2	2	3	2	3	1	3	3	3	1	1	3	1	3	3
611	*NAU3605	2	3	3	3	3	3	3	2	3	3	0	2	1	2	3	2	3	3	3	1	3	1	3	3	2	3	2	3	1	1	1	3	3	2	2	3	2	3	1	2	3	3	1	1	3	1	3	3
612	*BNL2616	2	3	3	0	3	3	3	2	3	3	3	2	1	2	3	2	3	3	3	1	3	1	3	3	2	3	2	3	1	1	1	3	3	2	2	3	2	3	1	2	3	3	1	1	3	1	3	3
613	*MUSB0780	2	5	5	5	5	5	5	2	5	5	5	2	5	2	5	2	5	5	5	5	5	5	5	5	2	5	2	5	5	5	5	5	5	2	2	5	2	5	5	2	5	5	5	5	5	5	5	5
614	*JESPR78	2	0	5	5	5	5	5	2	5	5	5	2	5	2	5	2	5	5	5	5	5	5	5	5	2	5	2	5	5	5	5	5	5	2	2	5	2	5	5	2	5	5	5	5	5	5	5	5
615	*pGH232b	0	5	5	5	5	5	5	0	5	5	5	2	5	5	5	2	0	5	5	5	0	5	5	5	2	5	2	5	5	5	5	5	2	2	0	5	2	5	5	2	5	5	5	5	5	5	5	5
616	*BNL2961	4	1	4	4	4	4	4	4	4	4	4	4	1	4	4	4	4	4	4	1	4	4	4	4	4	4	4	4	1	1	1	4	4	4	4	4	4	4	1	4	4	4	4	1	4	1	4	4
617	*BNL1521	2	0	3	3	3	3	2	2	3	3	0	2	1	3	3	2	3	3	3	1	3	3	3	3	2	3	2	3	1	1	1	3	2	2	2	3	2	3	1	2	3	3	3	1	3	1	3	3
618	*CIR354a	3	0	3	3	2	3	3	2	3	3	3	3	1	3	2	0	0	3	2	1	3	3	3	3	2	3	3	3	1	1	1	0	2	2	2	3	2	3	1	2	3	3	2	1	3	1	3	3
619	*BNL1513	2	5	5	5	2	5	0	2	5	5	5	5	5	5	2	2	5	5	2	5	5	5	5	2	2	5	5	5	5	5	5	5	2	2	2	5	2	5	5	2	5	5	2	5	5	5	2	5
620	*DPL0068	2	3	3	1	2	3	3	2	3	3	0	3	1	3	2	2	3	3	2	1	3	3	3	2	2	3	3	3	1	1	1	3	2	2	2	3	2	3	1	2	1	3	2	1	1	1	2	3
621	*DPL0461	4	4	4	1	4	4	4	4	4	4	0	0	1	4	4	4	0	4	4	1	4	4	4	4	4	4	4	4	1	1	1	4	4	4	4	4	4	4	1	4	1	4	4	1	1	1	4	4
622	*JESPR157	3	3	3	0	2	3	3	3	2	0	0	3	3	3	3	3	0	1	3	3	3	3	3	2	3	3	2	3	3	1	1	0	2	3	1	3	3	2	3	3	1	0	3	3	1	1	3	3
623	*BNL2772a	4	4	4	1	4	4	4	4	4	4	4	1	4	4	4	4	1	1	4	4	4	4	4	4	4	4	4	4	4	0	1	4	4	0	1	4	4	4	4	4	1	4	4	4	1	1	4	4
624	*JESPR308	3	1	3	3	2	1	3	3	2	3	2	1	3	3	3	3	0	1	3	3	3	3	1	2	3	3	2	1	3	3	1	3	2	3	1	1	0	0	1	1	3	2	3	1	1	1	1	3
625	*JESPR232	3	1	3	3	2	1	2	1	2	3	2	2	3	3	3	1	2	3	3	2	2	2	1	2	3	3	2	1	3	3	1	1	3	3	1	1	3	0	1	3	3	3	3	1	3	1	1	2
626	*NAU3010	4	1	4	4	4	4	4	1	4	4	4	4	4	4	4	1	4	4	4	4	4	4	1	4	4	4	4	1	4	4	1	1	4	4	4	1	4	4	1	4	4	4	4	1	4	1	1	4
627	*CIR244	3	1	3	1	2	3	0	1	2	3	2	2	3	3	3	1	2	2	2	2	2	2	1	2	2	2	2	1	3	3	1	1	3	3	3	1	3	3	1	3	3	3	3	1	3	1	1	2
628	*DPL0353a	3	1	3	1	2	3	2	1	2	3	2	2	3	0	3	1	2	2	3	2	2	2	1	2	2	2	2	1	3	3	1	1	3	3	3	1	3	3	1	3	3	3	3	1	3	1	1	2
629	*pAR701a	1	1	1	4	4	4	4	4	4	4	4	4	0	4	4	4	4	4	4	4	4	4	1	4	4	4	1	4	4	1	1	1	4	1	1	1	4	4	1	1	1	1	1	1	4	1	4	4
630	*NAU3888a	5	5	5	2	2	5	5	5	2	5	5	5	5	5	5	2	5	5	2	2	5	5	5	5	5	5	5	5	2	5	5	5	2	5	5	5	5	5	5	5	5	5	5	5	5	5	5	2
631	*STV164a	5	5	5	2	2	5	5	5	2	5	0	5	5	5	5	2	5	5	2	2	2	5	5	5	5	5	5	5	2	5	5	5	2	5	5	5	5	5	5	5	5	5	5	5	5	5	5	2
632	*DPL0222	3	1	3	2	2	1	3	3	2	3	3	2	3	3	3	2	1	3	2	2	2	2	3	3	3	3	3	1	2	1	3	3	2	3	1	1	3	3	1	3	1	3	3	3	3	3	3	2
633	*TMHF17	3	1	3	2	2	3	3	3	2	3	3	3	3	3	3	2	1	3	2	2	2	2	3	3	3	3	3	1	2	1	3	3	2	3	1	1	3	3	1	3	1	3	3	3	3	3	3	2
634	*CIR227	3	1	3	2	2	3	0	3	2	3	3	3	3	3	3	2	1	3	2	2	2	2	3	3	3	3	3	1	2	1	3	3	2	3	1	1	3	3	1	3	1	3	3	3	3	3	3	2
635	*MUB1081b	5	5	5	2	5	5	5	5	2	5	0	5	5	5	5	2	5	5	2	2	5	2	5	5	5	5	5	5	2	5	5	5	2	5	5	5	5	5	5	5	5	5	5	5	5	5	5	2
636	*STS2847a	5	5	5	2	2	5	5	5	2	5	5	5	5	5	5	2	5	5	2	2	5	2	5	5	5	5	5	5	2	5	5	5	2	5	5	5	5	5	5	5	5	5	5	5	5	5	5	2
637	*DPL0854	3	1	3	2	2	3	3	3	2	3	3	3	3	3	3	2	1	3	2	2	3	2	3	3	3	3	3	1	2	1	3	3	2	3	1	1	3	3	1	3	1	3	3	3	3	3	3	2
638	*DPL0618	3	1	3	2	2	3	3	3	2	3	0	3	3	3	3	2	1	3	2	2	3	2	3	3	3	3	3	1	2	1	3	3	2	3	1	1	3	3	1	3	1	3	3	3	3	3	3	2
639	*DPL0679	3	1	3	2	2	3	3	3	2	3	3	0	3	3	3	2	1	3	2	2	3	2	3	3	3	3	3	1	2	1	3	3	2	3	1	1	3	3	1	3	1	3	3	3	3	3	3	2
640	*DPL0659	3	1	3	2	2	3	3	3	2	3	3	0	3	3	3	2	3	3	2	2	3	2	3	3	3	3	3	1	2	1	3	3	2	3	1	1	3	3	1	3	1	3	3	3	3	3	3	2
641	*STS2847c	4	1	4	4	4	4	4	4	4	4	4	4	4	4	4	4	1	4	4	4	4	4	4	4	4	4	4	1	4	1	4	4	4	4	1	1	4	4	1	4	1	4	4	4	4	4	4	4
642	*G1040b	5	1	3	4	2	3	3	3	2	3	3	3	3	3	3	2	0	3	2	2	2	0	3	3	3	3	3	3	2	1	3	3	2	3	5	0	3	3	1	1	1	4	3	3	3	3	3	2
643	*DPL0507	3	1	3	2	2	3	3	3	2	3	3	3	3	3	3	2	1	3	2	2	2	2	3	3	3	3	3	3	2	1	3	3	2	1	1	1	3	3	1	1	1	3	3	2	3	3	3	2
644	*MUSB1040	5	5	5	2	2	5	5	5	2	5	2	5	5	5	5	2	5	5	2	2	2	2	5	5	5	5	5	5	2	5	5	5	2	5	5	5	2	5	5	5	5	5	5	2	5	5	5	2
645	*pAR127b	0	1	3	2	2	4	4	3	2	4	0	3	3	3	0	0	0	3	4	4	0	0	3	3	3	3	3	3	2	3	3	3	2	1	0	1	2	3	1	1	1	3	3	2	3	3	3	2
646	*BNL3779a	3	3	3	2	2	3	2	3	2	1	2	3	3	1	2	2	3	3	0	3	0	3	2	3	2	3	3	0	2	3	3	3	2	3	3	3	2	1	3	3	3	3	3	2	3	3	3	2
647	*BNL1672b	1	1	3	2	2	3	2	3	2	3	2	0	3	1	2	2	3	3	2	3	2	3	2	3	2	2	2	2	3	3	1	1	2	1	1	1	2	3	3	3	0	2	3	2	3	1	3	2
648	*pAR474a	0	1	4	0	4	4	4	0	1	1	4	4	4	1	4	4	4	4	0	4	1	4	4	4	4	4	4	4	4	1	1	1	4	0	1	1	4	1	4	4	4	0	4	4	4	1	4	4
649	*BNL3031b	1	1	3	2	2	3	2	3	3	3	2	3	3	1	2	2	3	0	2	3	2	3	2	3	2	2	2	2	3	3	1	1	2	1	1	1	2	3	3	3	3	2	3	2	3	1	3	2
650	*pAR474c	5	5	5	0	2	5	2	5	2	5	5	5	5	5	2	5	5	5	0	5	5	0	2	5	2	5	2	2	5	5	5	5	2	5	5	5	2	5	5	5	5	0	5	2	5	5	5	2
651	*BNL2847	1	1	3	2	3	3	2	0	2	3	3	3	3	1	3	3	2	3	2	3	3	3	2	1	2	3	3	2	3	3	1	1	2	3	3	1	1	3	3	1	3	2	1	2	2	1	3	2
652	*BNL1317a	1	0	4	4	4	4	4	4	4	4	4	4	1	4	1	4	4	1	4	4	4	4	4	1	4	4	4	4	4	1	1	4	4	4	4	1	1	4	1	1	4	4	1	4	4	1	4	4
653	*MGHES46	5	5	5	5	5	5	5	5	0	5	5	5	5	0	5	2	2	5	5	5	5	5	2	5	5	5	5	5	2	5	5	0	0	2	5	5	5	5	5	5	5	5	5	5	0	5	5	5
654	*BNL2590	1	3	0	3	1	1	3	3	2	3	1	3	1	3	1	2	2	3	3	3	3	3	2	1	3	3	1	1	2	1	1	2	2	2	1	1	3	3	1	1	3	3	1	3	2	1	3	3
655	*DPL0262b	5	5	5	2	5	5	5	5	2	5	5	5	5	5	5	2	2	5	2	5	5	5	2	5	5	5	5	5	2	5	5	2	2	2	5	5	5	5	5	5	5	5	5	5	2	5	5	5
656	*pAR022	0	1	3	2	0	1	3	3	2	3	2	3	0	3	1	2	0	3	2	1	5	1	2	1	3	3	3	1	2	1	0	2	2	4	1	1	1	3	1	5	0	3	1	3	2	1	3	3
657	*DPL0885	1	1	3	2	1	1	3	3	2	3	2	2	1	3	1	2	2	3	2	1	3	1	2	1	3	3	3	1	2	1	1	2	2	2	1	1	1	3	1	1	3	3	1	3	2	1	3	3
658	*BNL1414b	1	1	3	2	1	0	3	3	2	3	2	2	1	3	1	2	2	3	2	0	0	3	2	1	3	3	3	1	0	1	1	2	2	2	1	1	1	3	1	1	3	3	1	3	2	1	3	3
659	*BNL1030a	1	1	3	3	1	3	3	2	3	3	3	3	1	3	1	2	3	3	3	2	3	2	2	1	2	2	2	1	2	1	1	3	2	3	1	1	1	3	1	1	3	3	1	3	2	1	3	3
660	*G1076	5	0	0	5	5	5	5	0	5	5	5	5	5	5	5	2	0	0	0	0	5	0	2	0	0	2	2	5	2	5	0	5	2	5	5	5	5	5	5	5	0	5	5	5	5	5	5	5
661	*BNL2608	0	3	1	1	1	1	3	3	1	1	1	3	1	3	1	2	3	3	3	2	3	2	2	3	2	2	2	3	2	3	0	1	2	1	1	1	3	3	0	1	3	1	1	1	3	3	1	3
662	*NAU2954b	2	1	1	3	1	3	1	3	3	1	3	3	2	1	3	2	3	3	3	2	3	2	2	3	2	2	2	3	2	3	2	1	2	1	3	3	3	3	3	3	3	1	3	1	2	3	1	3
663	*BNL1317b	2	0	5	5	5	5	5	5	5	5	5	5	2	5	5	2	5	5	5	2	5	2	2	5	2	2	2	5	2	5	2	5	0	5	5	5	5	5	5	5	5	5	5	5	2	5	5	5
664	*A1270a	0	1	3	3	1	3	1	2	3	1	3	3	2	3	0	2	3	3	4	2	3	3	3	2	2	3	2	3	3	2	2	3	3	1	0	3	3	3	3	3	3	3	3	3	2	3	1	3
665	*G1267	5	5	5	5	5	0	5	5	5	5	0	5	5	5	0	2	2	5	5	0	5	5	2	5	0	0	2	5	5	5	2	5	5	5	0	5	0	2	5	5	5	5	5	5	2	5	5	5
666	*DPL0218	3	3	3	1	1	2	3	3	1	1	3	3	3	3	3	2	2	3	3	2	3	3	2	2	2	2	2	3	2	1	2	0	2	1	1	2	1	3	2	1	3	1	3	1	3	3	3	1
667	*NAU3414a	3	3	3	1	1	2	3	3	1	3	3	3	3	3	3	2	2	3	3	3	3	3	2	2	2	2	2	1	2	1	2	3	2	1	1	2	1	3	2	1	3	1	3	1	3	3	3	1
668	*DPL0395	4	4	4	1	1	4	4	4	1	4	0	4	4	0	4	4	4	4	4	4	4	4	4	4	4	4	4	1	4	0	4	4	4	1	1	4	1	4	4	4	4	1	4	1	0	4	4	1
669	*pAR129a	0	3	3	5	1	4	4	3	0	4	3	3	3	4	4	3	0	0	0	3	0	3	3	3	2	2	2	1	2	0	2	3	2	0	5	4	5	3	2	2	3	5	3	5	3	3	0	1
670	*STV022	5	5	5	5	5	2	2	5	5	2	0	5	5	5	5	5	2	5	5	5	5	5	5	5	2	2	2	5	2	5	2	5	2	5	5	2	5	5	2	2	5	5	5	5	5	5	5	5
671	*BNL3985	1	4	4	4	1	4	0	4	1	4	4	4	4	1	4	1	4	4	4	4	1	4	4	4	4	4	4	1	4	4	4	1	4	1	1	4	1	4	4	4	0	1	4	1	1	4	4	0
672	*BNL2750	1	3	3	3	1	3	3	3	1	3	1	3	3	1	3	1	3	3	2	3	1	3	2	2	3	3	3	1	3	3	3	3	3	1	1	3	1	3	3	3	3	1	3	1	1	3	3	1
673	*STV188	1	3	2	2	3	3	3	0	3	3	0	3	3	1	3	2	1	3	2	2	3	2	3	3	3	3	3	3	2	3	2	2	2	1	1	1	1	1	1	1	3	3	3	3	2	3	2	2
674	*CIR019	1	4	4	4	1	4	0	4	1	4	4	4	4	1	4	1	1	4	4	4	1	4	1	4	1	1	1	1	4	4	4	4	4	1	1	1	1	1	1	1	4	4	4	4	4	4	4	4
675	*STS2847b	1	0	4	4	1	4	4	4	1	4	4	4	4	0	4	1	1	4	4	4	1	4	1	4	1	1	1	1	4	0	4	4	4	1	1	1	1	0	1	0	0	4	4	0	4	4	4	4
676	*NAU3888b	1	4	4	4	1	4	4	4	1	4	4	4	4	4	4	1	4	4	4	4	1	4	1	4	1	4	4	1	4	4	4	4	4	1	4	1	1	4	4	4	4	4	4	1	4	4	4	4
677	*BNL686a	1	4	4	4	1	4	0	4	1	4	4	4	4	4	4	1	4	4	4	4	1	4	0	4	1	4	4	1	4	4	4	4	4	0	1	0	1	1	4	4	4	4	4	4	4	4	4	4
678	*A1270b	5	5	5	0	5	5	5	5	5	5	5	5	0	5	0	5	5	5	2	2	5	5	5	5	5	2	5	5	5	5	5	5	0	5	0	5	5	5	5	5	5	5	0	5	0	0	2	5
679	*STV164b	1	4	4	4	1	4	4	4	1	4	0	4	4	4	4	1	4	4	4	4	1	4	1	4	1	4	4	1	4	4	4	4	4	1	4	1	1	4	4	4	4	4	4	1	4	4	4	4
680	*BNL3383	1	2	2	2	1	3	0	2	1	3	3	3	3	3	3	1	3	2	3	3	1	3	1	3	1	0	1	0	3	2	3	2	2	1	1	1	1	3	3	3	2	3	3	1	2	3	2	3
681	*BNL2690	5	2	2	2	5	5	5	2	5	5	5	5	5	5	5	5	5	2	5	5	5	5	5	5	5	5	5	5	5	2	2	2	2	5	5	5	5	5	5	5	2	5	5	5	2	5	2	5
682	*pAR853	0	2	2	0	1	3	3	2	1	0	5	5	5	5	0	5	5	2	0	3	3	0	1	3	1	3	1	1	3	2	2	2	2	1	5	5	5	5	3	1	2	0	5	3	2	3	2	3
683	*CIR372	1	2	2	2	1	3	3	2	1	3	0	0	3	3	3	1	2	2	3	3	1	3	1	3	1	3	3	1	3	2	2	2	2	1	1	1	1	3	2	1	2	3	3	3	2	3	2	3
684	*JESPR41	5	2	2	2	5	5	5	2	5	5	0	0	5	5	5	5	2	5	5	5	5	5	5	5	5	5	5	5	5	2	2	2	2	5	5	5	5	5	5	5	2	5	5	5	2	5	2	5
685	*NAU5325	1	0	2	2	1	3	3	2	1	3	3	3	3	1	3	1	3	3	3	3	1	3	1	3	1	3	3	1	3	2	2	2	2	1	3	1	1	1	3	1	2	3	3	3	2	3	2	3
686	*MUSB0570	1	2	2	2	1	3	3	2	1	3	0	0	3	1	3	3	3	3	3	3	1	3	1	3	1	3	3	1	3	2	2	2	2	1	3	1	1	1	3	1	2	3	3	3	2	3	2	3
687	*DPL0079	1	2	2	2	1	3	3	2	1	3	0	3	3	1	3	3	3	3	3	3	1	3	1	3	1	3	3	1	3	2	2	2	2	1	3	1	1	1	3	1	2	3	3	3	2	3	2	3
688	*G1040a	0	4	2	0	0	4	4	2	0	0	0	3	0	0	3	3	5	3	5	0	0	3	5	0	3	0	0	3	4	4	4	2	2	5	0	0	0	0	0	5	0	0	0	0	2	3	2	3
689	*JESPR151	1	2	2	2	1	3	0	2	1	3	3	3	3	1	3	3	3	3	3	3	1	3	3	3	3	3	3	3	3	2	2	2	2	3	3	1	1	1	3	1	2	3	3	3	2	3	2	3
690	*NAU3194	1	0	2	2	1	3	3	2	1	3	0	3	3	1	3	3	3	3	3	3	1	3	3	3	3	3	3	3	3	2	2	2	2	3	3	3	1	1	3	1	2	3	3	3	2	3	2	3
691	*BNL3779b	5	2	5	2	5	5	5	2	5	5	5	5	5	5	0	5	5	5	0	5	5	5	5	5	2	2	2	5	5	2	2	2	2	5	2	5	5	5	5	5	2	2	5	5	2	5	5	5
692	*BNL3511	3	2	3	2	1	3	0	2	1	1	3	3	3	1	3	3	3	3	3	3	1	3	3	3	2	2	2	3	3	2	2	2	2	3	2	3	3	1	3	3	2	2	3	3	2	3	3	3
693	*BNL1672a	5	2	5	5	5	5	5	2	5	5	5	5	2	5	5	5	5	5	5	5	5	5	5	2	2	2	2	5	5	2	2	2	2	5	2	5	5	5	5	5	2	2	5	5	2	5	5	5
694	*BNL3031a	5	2	5	5	5	5	5	2	5	5	5	5	2	5	5	5	5	5	5	5	5	5	5	2	2	5	2	5	5	2	2	2	2	5	2	5	5	5	5	5	2	2	5	5	2	5	5	5
695	*pAR474b	5	2	3	4	1	3	1	2	1	1	3	3	2	1	3	3	3	3	3	3	3	0	3	2	2	0	4	3	3	2	2	2	3	1	2	0	3	1	3	3	3	4	3	3	2	3	1	3
696	*DPL0378	2	1	1	3	1	3	1	3	3	1	3	3	2	0	3	2	0	3	2	2	3	3	3	3	2	0	2	3	3	3	2	3	3	1	2	3	3	3	1	3	3	3	3	3	2	3	1	3
697	*DPL0012	2	1	1	3	1	0	1	3	3	1	0	0	2	1	3	2	3	3	2	2	3	3	3	3	2	2	2	3	2	3	2	1	3	1	2	3	3	3	1	3	3	1	3	3	2	3	1	3
698	*BNL1317c	4	0	1	4	1	4	1	4	4	1	4	4	4	1	4	4	4	4	4	4	4	4	4	4	4	4	4	4	4	4	4	1	4	1	4	4	4	4	1	4	4	1	4	1	4	4	1	4
699	*JESPR110	2	0	1	0	1	3	0	3	1	1	3	3	3	1	3	2	3	3	3	2	1	2	2	3	2	2	2	3	2	3	2	1	2	1	3	3	3	3	3	1	3	1	3	1	2	3	1	3
700	*JESPR114	3	3	3	3	1	2	3	3	1	1	3	3	3	3	3	2	2	3	3	3	1	2	2	2	2	2	2	3	2	1	2	3	2	1	1	2	1	3	2	1	3	1	3	1	3	3	3	1
701	*DPL0262a	2	3	3	3	1	3	3	3	3	3	3	3	3	3	3	2	3	3	3	2	3	2	2	3	2	2	2	3	2	3	2	3	2	3	3	3	3	3	2	1	3	3	3	3	3	3	3	3
702	*pGH783d	4	4	4	4	0	4	4	4	4	4	4	4	4	4	4	4	4	4	4	4	1	4	4	4	4	4	4	4	4	4	4	4	4	4	4	4	0	4	4	0	4	4	4	4	4	4	4	4
703	*BNL1414a	2	1	1	1	1	3	1	3	1	1	3	3	3	1	3	2	3	3	3	2	1	2	2	3	2	2	2	3	2	3	2	1	2	1	3	3	3	3	3	1	3	1	3	1	2	1	3	3
704	*BNL1030b	1	1	1	3	1	3	1	3	3	1	2	2	1	1	1	2	2	3	3	3	3	3	2	1	3	3	3	1	2	1	1	3	2	3	1	1	1	3	1	1	3	1	1	1	2	1	1	3
705	*MGHES70	1	1	3	2	3	3	2	3	0	3	2	2	1	3	1	2	2	3	2	3	3	3	3	1	0	3	3	1	2	1	1	2	2	2	3	1	1	3	1	1	3	3	1	3	2	1	3	3
706	*pAR127a	1	3	2	2	3	3	2	3	3	3	2	0	0	0	3	0	3	3	5	0	3	3	3	3	3	4	4	1	2	3	5	4	4	4	0	0	3	3	3	3	4	3	4	3	3	5	0	3
707	*NAU2954a	1	1	3	2	3	3	2	3	0	3	2	2	1	3	1	2	2	3	2	3	0	0	3	1	0	0	3	1	2	1	1	2	2	2	3	1	0	3	1	0	3	3	1	3	2	1	3	3
708	*NAU3414b	1	1	4	4	1	1	4	4	4	4	1	4	1	4	1	4	4	1	4	1	4	1	4	1	1	4	1	1	4	1	1	4	4	4	4	1	4	1	1	4	4	1	4	4	4	1	4	4
709	*BNL4099	1	3	3	3	1	1	3	3	3	3	1	1	1	0	3	3	2	1	2	1	3	1	2	3	1	1	1	1	3	1	0	2	3	2	2	1	3	1	3	0	3	1	3	2	3	3	3	3
710	*DPL0699	5	5	5	5	5	5	5	5	5	5	5	5	5	5	5	5	2	5	2	5	5	5	2	5	5	5	5	5	5	5	5	5	5	5	2	5	5	5	5	5	5	5	5	2	5	5	5	5
711	*pAR129b	0	3	3	4	1	3	3	5	5	0	1	1	1	3	3	3	0	0	0	1	3	1	2	2	1	1	1	1	4	1	1	3	3	0	4	0	3	5	3	3	3	5	3	2	3	3	0	3
712	*DPL0541	1	3	3	1	1	3	3	1	1	2	3	0	1	3	3	3	3	1	2	1	1	3	2	2	1	3	1	3	3	3	1	3	3	3	2	2	3	1	2	3	3	1	3	2	3	3	3	3
713	*MUSB0596	3	1	3	3	3	1	2	1	3	1	0	2	1	3	2	2	1	2	3	1	3	0	1	1	3	3	3	2	2	1	1	3	1	3	2	2	1	1	1	3	1	3	1	1	1	1	3	3
714	*NAU3917b	5	5	5	2	5	5	5	5	5	5	5	2	5	2	0	2	0	2	5	5	5	5	0	5	5	5	5	2	2	5	5	2	5	5	2	5	5	5	5	5	5	2	5	5	5	5	5	5
715	*pGH588	4	0	4	4	4	0	4	1	0	0	4	4	1	4	4	4	4	4	4	1	4	4	0	1	1	4	4	4	4	0	4	4	1	4	4	0	0	0	4	0	4	4	1	4	1	1	4	4
716	*A1484b	4	1	4	4	4	0	4	0	4	4	4	4	1	4	4	1	4	4	4	4	4	4	4	1	1	4	4	4	4	0	4	4	1	4	0	4	4	1	4	1	4	4	1	4	1	4	4	4
717	*A1484e	3	1	4	2	3	1	3	1	3	3	3	3	1	3	2	2	3	2	3	3	2	3	3	1	1	3	3	2	2	1	3	2	1	4	0	3	3	1	3	1	3	3	1	3	1	3	2	3
718	*A1461	5	5	5	5	5	5	2	5	5	5	5	5	5	5	2	2	5	2	5	2	2	5	5	5	5	5	5	2	2	5	0	5	5	5	2	5	5	5	5	5	5	5	5	5	5	5	2	5
719	*BNL2631	3	1	3	3	1	1	2	3	3	3	3	3	1	3	2	2	3	2	1	2	3	2	3	3	3	0	3	2	2	1	3	3	1	3	2	3	3	1	3	3	3	3	1	3	3	1	3	3
720	*CIR171	4	1	1	4	1	1	4	4	4	4	4	4	1	4	4	4	4	4	1	4	4	4	4	4	4	4	4	4	4	1	4	4	1	4	4	4	4	1	4	4	1	4	1	4	4	1	4	4
721	*JESPR5	4	1	1	4	1	1	4	4	4	4	1	0	1	4	4	4	1	4	1	4	4	4	4	4	4	4	4	4	4	1	4	4	1	4	4	4	4	1	4	4	1	4	1	4	4	1	4	4
722	*BNL3379b	1	0	1	3	1	0	3	3	3	3	0	0	1	1	2	2	3	2	1	2	3	2	3	3	3	3	3	1	3	1	3	2	1	3	2	2	2	1	3	1	1	3	2	3	2	1	2	1
723	*pVNC163	0	0	0	0	0	3	3	1	3	1	3	3	0	1	2	2	3	4	0	0	4	4	3	1	3	0	3	0	3	0	3	2	3	1	4	0	4	5	5	1	3	3	0	3	2	1	4	0
724	*JESPR6	1	1	1	3	1	1	2	3	3	3	0	3	1	1	2	2	3	2	1	3	3	2	3	3	3	3	3	2	2	1	3	3	1	3	2	2	3	1	3	1	3	3	1	3	3	1	3	2
725	*BNL1161	1	1	1	4	4	1	0	4	4	4	1	4	1	1	4	4	4	4	1	4	4	4	4	4	4	4	4	4	4	1	4	4	4	4	4	4	4	1	4	1	4	4	1	4	4	1	4	4
726	*BNL2705	1	1	1	3	3	1	2	3	3	3	1	1	1	1	2	2	3	2	1	3	3	3	3	3	3	3	3	2	2	1	3	3	3	3	2	2	3	1	3	1	3	3	1	3	3	1	3	2
727	*CIR401	5	5	5	5	5	5	0	5	5	5	5	5	5	5	2	2	5	2	5	5	5	5	5	5	5	5	5	5	2	2	5	5	5	5	2	2	5	5	5	5	5	5	5	5	5	0	5	2
728	*NAU5316	5	0	5	5	5	5	2	5	5	5	5	5	5	5	2	2	5	2	5	5	5	5	5	5	5	5	5	2	2	5	5	5	5	5	2	2	5	5	5	5	5	5	5	5	5	5	5	2
729	*TMHD05	5	5	5	5	0	5	2	5	5	5	5	5	5	5	2	2	5	2	5	5	5	5	5	5	5	5	5	2	2	5	5	5	5	5	2	2	5	5	5	5	5	5	5	5	5	5	5	2
730	*NAU5438	5	0	5	5	5	5	2	5	5	5	5	5	5	5	2	2	5	2	5	5	5	5	2	5	5	5	5	2	5	5	5	5	5	5	2	2	5	5	5	5	5	5	5	2	5	5	5	5
731	*CIR166a	1	1	1	3	3	3	2	3	3	2	1	0	3	1	2	2	3	2	1	3	3	3	0	3	3	3	3	2	3	1	3	3	3	3	2	2	3	1	2	1	3	3	1	2	3	1	3	3
732	*NAU3665b	5	5	5	5	5	5	2	5	5	5	5	5	5	5	2	2	5	5	5	5	5	5	2	5	5	5	5	5	5	5	5	5	5	5	2	2	5	5	2	5	2	5	5	5	5	2	5	5
733	*NAU2869b	1	1	1	3	3	3	2	1	3	2	0	0	3	1	2	2	3	3	3	3	3	3	2	3	3	3	3	2	3	1	3	3	3	3	2	2	3	1	2	1	2	3	1	2	3	1	3	3
734	*BNL3790	1	1	1	3	3	3	2	1	3	2	1	3	3	1	2	2	3	3	3	3	3	3	2	3	3	3	3	2	3	1	3	3	3	3	2	2	3	1	2	1	2	3	1	2	3	1	3	3
735	*pXP1-40a	5	1	1	0	3	3	2	1	4	2	1	3	0	1	2	2	1	3	3	3	2	1	2	3	3	3	3	2	3	1	5	3	3	3	2	2	3	5	0	5	2	3	1	2	5	5	5	1
736	*BNL3563	1	1	1	3	3	3	0	1	3	2	0	3	3	1	2	2	3	3	3	3	3	3	2	3	3	3	3	2	3	1	3	3	3	0	2	2	3	1	3	1	2	3	1	2	3	1	3	1
737	*BNL2960	1	1	1	3	3	3	2	1	3	2	1	3	3	1	2	2	3	3	3	3	3	3	2	3	3	3	3	2	3	1	3	3	3	3	3	2	3	1	3	1	2	3	1	2	3	1	3	1
738	*NAU3368	1	0	1	3	3	3	2	1	3	2	1	3	3	1	2	2	3	3	3	3	3	3	3	2	3	0	3	0	2	3	1	2	3	3	3	2	3	1	3	1	2	3	1	2	3	1	3	1
739	*G1016	0	1	1	4	4	4	4	1	4	4	1	4	0	0	4	4	1	4	4	4	4	4	4	4	1	4	4	4	4	0	4	4	1	0	4	4	4	4	1	0	4	4	1	4	4	4	4	0
740	*pAR264	5	5	5	2	2	5	5	5	5	2	5	5	2	5	2	2	5	5	2	2	5	5	2	2	5	2	2	5	2	5	5	2	5	5	5	5	2	5	5	0	5	5	5	2	5	5	2	5
741	*STS863	1	1	1	4	4	4	4	4	4	4	1	4	4	1	4	4	1	4	4	4	4	4	4	4	4	4	4	4	4	1	4	4	1	4	4	4	4	4	1	4	4	4	1	4	4	4	4	1
742	*pGH597	5	1	1	3	3	3	0	3	3	2	3	3	2	1	3	3	1	3	2	2	3	3	2	2	3	3	2	3	2	1	3	3	1	3	3	3	2	3	1	3	3	3	1	2	3	3	3	1
743	*pVNC149e	0	5	5	0	5	5	5	5	0	2	5	5	2	5	5	5	5	5	0	2	5	5	2	2	5	5	2	5	2	5	0	5	5	5	0	0	2	2	5	5	5	5	5	2	2	5	0	5
744	*STV091	1	1	1	3	3	3	1	2	3	2	3	3	3	3	3	2	1	3	2	2	3	3	2	2	3	3	2	3	2	1	3	2	1	3	1	3	2	2	1	3	3	3	3	2	2	3	3	1
745	*pAR709	1	1	1	0	2	3	1	2	1	3	3	3	3	3	3	2	1	3	2	3	3	4	2	2	3	3	2	3	2	1	3	2	1	3	0	0	3	2	1	3	1	3	3	2	2	3	3	1
746	*CIR187	3	2	3	2	1	2	0	2	3	1	3	2	3	3	2	2	3	3	3	1	3	3	1	3	3	3	3	1	1	3	2	3	1	3	2	3	2	1	2	2	1	3	3	1	1	3	2	1
747	*CIR094	3	2	3	2	1	2	2	1	3	1	3	2	3	1	2	2	3	1	2	1	3	3	1	3	3	3	3	1	1	3	2	1	1	3	3	3	2	1	3	2	1	3	3	1	3	3	2	1
748	*JESPR309	3	2	3	2	0	2	2	1	3	1	3	2	3	3	2	2	3	1	2	1	3	3	1	3	3	3	3	1	1	3	2	1	1	3	0	3	2	1	3	2	1	3	3	1	3	3	2	1
749	*A1484a	1	4	4	4	4	0	4	0	0	4	4	4	4	4	4	4	1	1	4	1	4	4	1	4	4	1	4	1	4	0	4	1	4	4	1	4	4	1	4	1	1	4	4	1	4	1	4	0
750	*A1484d	3	3	3	3	0	1	2	1	0	4	4	4	3	3	0	0	5	3	3	3	0	3	1	0	3	1	3	1	3	3	3	3	3	4	3	3	4	1	3	1	3	3	3	3	0	1	4	1
751	*DPL0486	3	3	3	3	3	1	2	1	3	3	3	2	3	3	2	2	3	3	3	3	3	3	1	3	3	3	3	1	3	3	3	3	3	2	2	3	2	1	3	1	3	3	3	3	3	1	2	1
752	*NAU1066	3	3	3	2	3	1	3	1	3	3	3	2	3	3	2	2	3	0	3	3	3	3	1	3	3	3	3	0	0	3	3	2	3	3	2	3	3	1	3	1	3	3	3	3	3	1	2	1
753	*pGH214	3	3	3	4	3	1	2	1	3	3	3	3	5	3	4	0	3	3	3	5	2	2	3	3	3	1	3	3	3	0	3	3	3	2	0	3	4	1	3	1	3	0	3	3	2	1	2	1
754	*pGH270	3	2	3	3	3	1	2	1	4	3	3	3	3	3	2	2	3	3	4	3	2	2	3	3	3	1	4	3	3	3	3	3	3	2	0	0	4	0	0	5	4	0	3	4	2	1	2	1
755	*pGH484	3	2	3	5	3	1	2	1	3	3	3	3	3	3	4	0	3	3	0	3	2	3	3	5	3	1	3	3	3	3	3	2	3	3	0	4	2	1	3	1	3	5	0	3	2	1	2	1
756	*pGH317a	5	0	5	5	5	5	5	5	5	5	0	2	5	5	0	2	0	0	5	5	2	5	5	5	5	5	0	5	5	5	5	2	5	5	0	2	2	5	5	5	5	5	0	5	2	5	2	5
757	*pAR850d	3	4	3	3	3	3	3	3	3	5	3	0	3	3	4	2	3	3	3	3	2	3	3	3	3	3	3	5	3	3	3	0	3	3	4	4	0	3	5	5	3	5	2	3	2	3	0	3
758	*BNL3838	3	2	3	3	3	1	0	1	3	3	3	2	3	3	2	2	3	3	3	3	3	3	3	1	3	3	3	3	3	3	3	2	3	3	2	2	2	1	3	1	3	1	2	3	2	1	2	1
759	*CIR070	5	2	5	5	5	5	5	5	5	5	5	2	5	5	2	2	5	5	5	5	5	5	5	5	5	5	5	5	5	5	5	2	5	5	2	2	2	5	5	5	5	5	2	5	2	5	2	5
760	*BNL3379a	3	2	3	3	3	3	3	1	3	1	0	2	3	1	2	2	3	2	3	2	3	2	3	1	3	3	3	1	3	3	3	2	3	1	2	2	2	1	3	1	3	3	2	3	2	1	2	1
761	*NAU3574	3	3	3	3	2	0	3	1	3	2	1	2	3	1	1	1	3	2	3	2	3	2	3	1	1	3	3	1	3	3	1	2	3	1	2	2	2	1	3	1	3	3	2	3	2	1	2	1
762	*BNL1160	5	2	5	5	5	5	0	5	5	5	5	2	5	5	5	2	2	5	5	5	5	5	5	5	5	5	5	5	5	5	5	2	5	5	2	2	2	5	5	5	5	5	2	5	2	5	2	5
763	*BNL3993	3	3	3	3	1	3	3	1	3	1	3	2	3	1	2	2	3	2	3	2	3	2	3	1	1	3	3	1	3	3	1	2	3	1	2	2	2	1	3	1	3	3	3	3	2	1	2	1
764	*NAU4928	3	3	3	3	1	3	3	1	3	1	3	2	3	1	3	2	3	2	3	2	3	2	3	1	1	3	3	1	3	3	1	2	3	1	2	2	2	1	3	1	3	3	3	3	2	1	2	3
765	*NAU3813	3	3	3	3	1	3	3	1	3	1	3	2	3	1	3	2	3	2	3	2	3	2	3	1	1	3	3	1	3	3	1	2	3	1	2	2	2	1	3	1	3	3	3	3	2	1	2	3
766	*STS849	3	1	3	3	3	1	3	1	3	1	3	2	3	1	3	2	3	2	3	2	3	2	3	1	1	3	3	1	1	3	1	2	3	1	2	3	2	2	3	1	3	3	3	1	2	1	2	3
767	*NAU3665a	3	1	3	3	3	1	2	1	3	1	3	2	3	1	3	2	3	2	3	2	3	2	3	1	1	3	3	1	1	3	1	2	3	1	2	3	2	1	3	1	3	3	3	1	2	1	2	3
768	*NAU2869a	3	1	3	3	3	1	3	1	3	1	3	2	3	1	3	2	3	2	3	2	3	2	3	1	1	3	3	1	1	3	1	2	3	1	2	3	2	1	3	1	3	3	3	1	2	1	2	3
769	*DPL0225	3	1	3	3	1	3	3	1	3	1	3	2	3	1	3	2	3	2	3	2	3	2	3	1	1	3	3	1	1	3	1	2	3	1	2	3	2	1	3	1	3	3	3	1	2	1	2	3
770	*BNL3071	3	3	3	3	1	3	3	1	3	1	3	2	3	1	3	2	3	2	3	2	3	2	3	1	1	3	3	1	1	3	1	2	3	1	2	3	2	1	3	1	3	3	3	1	2	1	2	3
771	*CIR166b	1	1	1	3	1	3	3	1	3	1	1	0	3	1	3	2	0	2	1	2	3	2	3	1	1	3	3	1	1	3	1	2	3	1	2	3	2	1	3	1	3	3	1	1	2	1	2	3
772	*pXP1-30	3	1	3	3	1	3	3	1	3	5	3	2	3	3	3	2	3	2	3	0	0	2	0	1	1	1	5	1	5	3	0	2	3	1	2	3	4	1	3	0	3	3	5	1	2	1	2	4
773	*pAR827	4	1	4	4	4	1	4	4	4	0	4	4	0	4	0	4	4	4	4	0	4	4	4	0	1	1	4	1	0	4	0	4	4	1	4	4	4	1	4	1	4	4	4	1	4	4	0	4
774	*STS1224	3	1	3	3	3	1	0	0	3	1	0	2	3	0	3	2	3	2	3	2	3	2	3	1	1	0	3	1	1	3	1	2	3	1	2	3	2	1	3	1	3	3	3	1	3	0	3	3
775	*A1108a	4	0	4	1	1	1	1	1	4	1	4	4	4	4	4	4	4	4	4	4	4	4	0	0	1	1	4	1	0	0	1	4	4	1	4	4	4	0	4	1	4	4	4	1	4	1	4	0
776	*pAR082	0	0	3	1	3	1	3	5	3	5	3	4	4	3	3	3	3	2	4	2	2	3	3	1	1	1	3	5	5	3	1	4	3	5	0	0	4	5	3	0	4	4	3	1	2	1	0	3
777	*pXP1-40c	0	0	3	4	3	1	3	2	3	1	3	3	5	1	3	4	3	4	3	4	2	2	3	1	1	1	3	1	1	3	1	0	3	1	2	3	4	1	4	1	3	3	3	1	2	1	1	3
778	*BNL169	3	1	3	2	3	1	0	2	3	1	3	0	3	1	3	0	3	2	3	2	3	2	3	1	1	3	3	1	1	3	1	2	3	1	2	3	2	1	3	1	3	2	3	1	2	1	1	3
779	*DPL0026	5	5	2	2	5	5	5	2	5	5	0	2	5	5	5	5	5	2	5	5	5	5	5	5	5	5	5	5	5	5	5	2	5	5	2	5	2	5	5	5	5	2	5	5	2	5	5	5
780	*DPL0442	3	1	2	2	3	1	3	2	3	3	3	2	3	1	3	3	1	2	3	3	3	3	3	3	1	3	3	1	1	3	1	2	1	3	2	3	2	1	3	1	1	3	3	1	2	0	1	3
781	*CIR340	2	5	5	2	2	5	0	2	5	5	2	2	5	5	5	2	5	2	0	2	5	2	2	5	5	5	5	5	5	2	5	2	5	5	2	5	2	5	5	5	5	5	5	5	2	5	5	0
782	*STS3242	4	4	4	4	4	1	4	4	1	4	4	4	4	4	4	4	1	4	1	4	4	4	4	4	1	4	4	1	1	4	4	4	1	4	4	4	4	1	4	4	1	4	4	4	4	4	4	4
783	*G1104	0	4	4	4	4	1	4	4	5	4	4	4	4	4	4	4	4	0	0	1	4	4	4	0	1	1	5	1	1	4	4	4	4	4	4	4	4	5	4	4	4	0	4	4	4	4	4	4
784	*BNL3646	2	3	3	3	3	3	2	2	3	2	3	2	3	3	3	3	3	3	1	1	3	3	3	3	3	0	0	1	1	2	2	2	3	2	3	0	3	1	2	3	3	3	0	0	2	3	3	3
785	*NAU1232	3	3	1	3	2	3	2	3	3	3	3	3	3	1	3	3	1	3	2	2	3	3	2	3	1	3	3	3	1	1	3	3	1	0	2	1	1	3	1	3	3	3	2	1	2	2	3	3
786	*NAU2016	3	3	1	3	2	1	2	3	3	3	2	3	3	1	3	3	1	3	2	2	3	2	2	3	1	3	3	3	1	1	3	3	1	3	2	1	1	3	1	3	3	3	2	1	3	2	3	3
787	*MGHES16	3	3	1	3	2	1	3	3	3	3	3	3	3	1	3	3	1	3	2	2	3	2	2	3	1	3	3	3	1	1	3	3	1	3	2	1	1	3	1	3	3	3	2	1	2	2	3	3
788	*NAU2152b	3	3	1	3	2	0	3	3	3	3	3	1	3	1	3	3	1	3	0	2	3	2	3	3	3	3	3	3	1	1	3	3	1	3	2	1	1	3	1	3	3	3	2	1	2	2	2	3
789	*CIR003	2	3	3	3	2	3	1	3	3	3	0	1	3	1	3	3	1	3	2	2	3	3	3	3	3	3	3	3	1	1	3	3	1	1	2	1	1	1	1	3	3	1	2	1	2	3	2	3
790	*BNL1066	2	3	3	3	3	3	0	3	3	3	3	3	3	1	3	3	1	3	2	2	3	2	0	3	2	3	3	3	1	1	3	3	1	1	2	1	1	1	1	3	3	1	2	1	2	3	2	3
791	*pVNC249b	0	4	4	4	4	4	1	4	4	4	4	4	4	4	4	4	4	4	4	4	4	4	4	4	4	4	4	4	4	0	4	4	0	4	4	1	1	1	1	4	4	1	4	1	4	4	4	4
792	*pGH549	4	4	0	4	4	0	1	4	4	4	4	4	4	4	4	4	4	4	4	0	4	0	4	0	4	4	4	4	4	1	4	4	1	4	4	1	0	1	1	4	4	1	4	1	4	4	4	4
793	*pVNC058a	0	3	3	5	3	5	1	3	3	4	3	2	0	1	5	3	2	3	3	3	2	5	3	3	2	2	2	3	5	5	5	5	1	5	5	5	5	5	5	3	3	5	2	1	3	3	4	0
794	*DPL0270	2	3	3	3	1	3	1	2	3	3	1	3	3	1	2	3	3	3	2	2	3	2	3	3	2	3	3	2	1	1	2	1	1	3	3	1	1	1	2	3	3	1	2	1	3	3	2	3
795	*NAU4086a	2	3	3	3	1	3	1	2	3	3	3	3	3	1	2	3	3	3	3	2	3	2	3	3	2	3	3	2	1	1	2	1	1	3	3	1	1	1	2	3	2	1	2	1	3	3	2	3
796	*DPL0325	2	3	3	3	1	3	1	2	3	3	1	3	3	1	2	3	3	3	3	2	3	2	3	3	2	3	3	2	1	3	2	1	3	3	3	1	1	1	3	3	2	1	2	1	3	3	2	3
797	*DPL0338	2	2	3	3	1	3	1	2	3	3	1	3	3	1	2	3	3	3	3	2	3	2	3	3	2	3	3	2	1	3	2	1	3	3	3	1	1	1	3	3	2	1	2	1	0	3	2	3
798	*NAU453	2	3	3	3	3	3	3	2	3	3	3	2	2	1	2	3	3	3	2	2	3	2	3	3	2	3	2	2	1	3	2	3	2	2	3	1	1	3	3	2	2	3	2	3	2	3	2	3
799	*BNL1408	4	4	1	4	4	1	0	1	4	4	4	4	4	1	1	4	4	4	4	4	4	4	0	4	4	4	4	4	1	4	4	4	4	4	4	1	1	4	1	4	4	4	1	4	4	4	4	4
800	*NAU4086b	2	5	5	5	5	5	5	2	5	5	5	2	2	5	2	5	2	5	2	2	5	2	5	5	2	5	2	2	5	5	2	5	2	5	5	5	5	5	2	2	2	5	2	5	2	5	2	5
801	*NAU2877a	2	2	1	2	1	1	1	0	3	3	1	2	2	1	0	3	3	3	2	2	3	2	2	3	2	3	2	2	1	3	2	3	2	2	3	1	1	1	1	2	2	2	0	1	2	3	2	3
802	*NAU2877b	2	2	3	2	1	3	1	2	3	3	1	2	2	3	2	3	3	3	2	2	3	2	2	3	2	2	2	2	1	3	2	3	2	2	3	1	1	1	3	2	2	2	2	1	2	3	2	3
803	*pGH312	0	4	3	0	5	3	1	2	3	5	3	4	3	3	4	3	0	3	0	5	4	0	2	0	4	4	0	4	5	0	4	3	3	3	0	0	0	0	0	0	0	0	4	5	3	3	4	3
804	*TMP20	2	2	3	2	1	3	1	2	3	3	1	2	3	3	2	3	3	3	3	3	3	3	0	3	2	3	3	2	1	3	2	3	3	3	3	1	1	1	3	3	2	3	2	1	3	3	2	3
805	*DPL0215	2	2	3	2	1	3	1	2	3	3	1	2	3	3	2	3	3	3	3	3	3	3	2	3	2	3	3	2	1	3	2	3	3	3	3	1	1	1	3	3	2	3	2	1	3	3	2	3
806	*MUB0641b	2	0	5	2	5	5	5	2	5	5	5	2	5	5	2	5	5	5	5	5	5	5	2	5	2	5	5	2	5	5	2	5	5	5	5	5	5	5	5	5	2	5	2	5	5	5	2	5
807	*NAU1014	2	2	3	2	3	3	1	2	3	3	1	2	3	3	2	3	3	3	3	3	3	3	2	3	2	3	3	2	1	3	2	3	3	3	3	1	1	1	3	3	2	3	2	1	3	3	2	3
808	*BNL3282a	2	2	3	2	0	3	1	2	3	3	1	2	2	3	2	3	3	3	3	3	3	0	2	3	2	3	3	2	1	3	2	3	3	3	3	3	1	1	1	3	2	3	2	1	3	3	2	3
809	*NAU2758a	2	2	3	2	3	3	3	2	3	3	1	3	3	3	2	3	3	3	3	3	3	3	2	3	2	3	3	2	1	3	2	3	3	3	3	3	3	1	1	3	2	3	2	3	3	3	2	3
810	*BNL625	2	2	3	2	3	3	1	2	3	3	1	2	3	3	2	3	3	3	3	3	3	3	2	3	2	3	3	2	1	3	2	3	3	3	3	3	3	1	1	3	2	3	2	3	1	3	2	3
811	*TMN16	2	2	3	2	3	1	1	2	3	3	0	2	3	3	2	3	3	3	3	0	3	3	2	3	2	3	3	2	1	3	2	3	3	3	3	3	3	1	1	3	2	3	2	3	1	3	2	3
812	*BNL3254	4	4	4	4	4	1	0	4	4	4	1	4	4	4	4	4	4	4	4	4	4	4	4	4	4	4	4	4	1	4	4	4	4	4	4	4	4	1	1	4	4	4	4	0	1	4	4	4
813	*NAU5212	4	4	4	4	4	1	1	4	4	4	1	4	4	4	4	4	4	4	4	4	4	4	4	4	4	4	4	4	1	4	4	4	4	1	4	4	4	1	1	4	4	4	4	4	1	4	4	4
814	*JESPR245	2	2	1	3	3	1	0	2	3	3	1	2	3	1	2	3	3	3	3	3	3	3	2	2	2	3	3	2	1	3	2	3	3	1	3	3	3	1	1	3	2	3	2	1	1	3	2	3
815	*DPL0199	2	2	1	3	3	3	1	2	3	3	1	2	3	3	2	3	3	3	3	3	3	3	2	2	2	3	3	2	1	3	3	3	3	1	3	3	3	1	1	3	2	3	2	3	1	3	3	2
816	*BNL4094	2	2	1	3	3	3	1	2	3	3	1	2	3	3	2	3	3	3	3	3	3	3	2	2	2	3	3	2	1	3	3	3	3	1	3	3	3	1	1	3	2	3	2	3	1	3	3	2
817	*NAU3367	2	2	1	3	3	3	1	2	3	3	3	2	3	3	2	3	3	3	3	3	3	3	2	2	2	3	0	2	1	3	3	3	3	1	3	3	3	1	1	3	2	3	2	3	1	3	3	2
818	*NAU1162	2	2	5	2	5	5	5	5	5	2	5	5	5	5	2	2	5	5	5	5	5	5	2	5	5	5	5	5	5	5	5	2	2	5	5	2	2	5	5	2	2	5	5	5	5	5	5	2
819	*BNL1681	2	2	1	2	3	3	1	1	3	2	3	3	3	3	2	2	3	3	3	3	3	3	2	3	1	3	3	1	3	1	1	2	2	1	3	2	2	3	3	2	2	1	3	3	1	1	3	2
820	*NAU3657	2	2	1	2	3	3	1	1	3	2	3	3	3	3	2	2	3	3	3	3	3	3	2	3	1	3	3	1	3	1	1	2	2	1	3	2	2	3	3	2	2	1	3	3	1	1	3	2
821	*MUSB0155	4	4	1	4	4	4	1	1	4	4	0	4	4	4	4	4	4	4	4	4	4	4	4	4	1	4	4	1	4	1	1	4	4	1	4	4	4	4	4	4	4	1	4	4	1	1	4	4
822	*BNL1404b	3	2	1	2	3	3	1	1	3	3	0	3	3	3	3	3	2	3	2	3	3	3	2	3	1	3	2	1	3	1	1	3	2	1	2	2	2	3	3	2	2	1	1	1	1	1	3	2
823	*NAU2933b	3	2	1	2	3	0	1	1	3	3	3	3	3	3	3	3	2	3	2	3	3	3	2	3	1	2	2	1	3	1	1	3	2	1	2	2	2	3	3	2	2	1	1	1	1	1	3	2
824	*CIR399	3	2	1	2	3	3	1	1	3	3	3	3	3	3	3	3	2	3	2	3	3	2	2	3	1	2	2	1	3	1	1	3	2	1	2	2	2	3	3	2	2	1	2	2	1	2	3	2
825	*JESP135b	3	2	1	2	3	3	1	1	3	3	0	3	3	3	3	3	2	3	2	3	3	3	2	3	1	2	2	1	3	1	1	3	2	1	2	2	2	3	3	2	2	1	1	1	1	1	3	2
826	*CIR385	3	2	1	2	3	3	0	1	3	3	3	0	3	3	3	3	2	3	2	3	3	3	2	3	1	2	2	1	3	1	1	3	2	1	2	2	2	3	3	2	2	1	1	1	1	1	3	3
827	*DPL0675	3	2	1	2	3	3	1	1	3	3	3	3	3	3	3	3	2	3	2	3	3	3	3	3	1	2	2	1	3	1	1	3	3	1	2	2	2	3	3	2	2	1	1	1	1	1	3	3
828	*BNL1151	3	2	1	2	3	3	0	1	3	3	3	1	3	3	1	3	2	3	2	3	3	3	3	3	1	2	2	1	1	1	1	3	3	1	2	2	2	3	3	2	2	1	1	1	1	1	3	3
829	*A1523c	0	2	1	2	5	3	3	1	3	3	3	3	3	3	3	3	0	3	2	3	2	3	3	3	5	3	2	0	3	1	3	2	3	1	2	2	2	3	3	2	2	2	5	5	0	5	3	5
830	*DPL0585	3	2	1	2	0	3	3	1	3	3	0	0	3	3	3	3	2	3	2	3	0	3	3	3	1	0	2	1	3	1	3	2	3	1	2	2	2	3	1	2	2	2	1	1	1	1	3	1
831	*BNL3147	4	4	1	4	4	4	4	1	4	4	4	4	4	4	4	1	4	4	4	4	4	4	4	4	1	4	4	1	4	1	4	4	4	1	4	4	4	4	1	4	4	4	1	1	1	1	4	1
832	*NAU3695	4	4	1	4	4	1	4	1	4	4	4	4	4	4	4	1	4	4	4	4	4	4	4	4	1	4	4	1	4	1	4	4	4	4	4	4	4	4	1	4	4	4	1	1	1	1	4	1
833	*G1082	2	2	5	2	5	5	2	5	0	5	5	5	5	5	0	5	2	5	0	5	2	5	2	5	5	5	2	5	5	5	5	2	5	5	2	5	0	5	5	5	2	2	5	5	5	5	5	5
834	*NAU2118	3	2	1	2	3	1	2	1	3	3	3	3	3	3	3	1	2	3	2	3	3	3	0	3	1	3	2	3	3	1	3	2	3	3	2	3	2	3	1	3	2	2	1	1	1	1	3	1
835	*BNL3442	3	0	1	3	3	1	0	1	3	3	3	0	3	3	3	1	3	3	3	3	3	2	2	2	1	3	2	2	3	1	3	2	3	3	2	3	3	3	1	3	2	2	3	1	1	1	3	1
836	*pXP3-14	0	4	1	0	4	1	4	1	0	4	4	4	4	4	4	0	4	4	0	4	4	4	4	4	1	4	4	4	4	0	0	4	4	4	4	0	4	4	4	4	4	0	4	0	1	1	4	1
837	*MUSS123b	2	3	3	1	1	3	2	1	3	3	3	3	3	3	3	1	3	3	3	3	3	3	3	2	1	3	3	2	3	1	3	2	3	3	2	3	3	2	3	3	2	2	3	1	3	3	3	1
838	*NAU3377b	4	4	4	1	1	4	4	1	4	4	0	4	4	4	4	1	1	4	4	4	4	4	1	4	1	4	4	4	4	4	1	4	4	4	4	4	4	4	4	4	4	4	4	1	4	4	4	4
839	*DPL0193	2	5	5	5	5	5	2	5	5	5	5	5	5	5	5	5	5	5	5	5	5	5	5	2	5	5	5	2	5	5	5	2	2	5	2	5	5	2	5	2	2	2	5	5	5	5	5	5
840	*DPL0715	2	3	3	1	1	3	2	1	3	3	1	0	3	3	3	1	1	3	3	3	3	3	1	2	1	3	3	2	3	3	1	2	2	3	2	3	3	2	3	2	2	2	3	1	3	3	3	3
841	*MUSS281	2	3	3	1	1	3	2	1	3	3	1	3	3	3	3	1	1	3	3	3	3	3	1	2	1	3	3	2	3	3	1	2	2	3	2	3	3	2	3	2	2	2	3	1	3	3	3	3
842	*NAU980	2	3	3	1	1	3	2	1	3	3	1	3	3	3	3	1	1	3	3	3	3	3	1	2	1	3	3	2	3	3	1	2	2	3	2	3	3	2	3	2	2	2	3	1	3	3	3	3
843	*NAU3748	2	2	2	1	1	3	0	1	3	3	1	2	3	3	3	1	1	3	2	2	3	2	1	2	1	2	2	2	2	3	1	2	2	3	2	3	3	2	3	2	2	2	2	1	3	2	3	3
844	*BNL1551	3	3	1	3	3	1	3	1	3	3	3	2	2	1	1	3	3	3	2	3	3	3	3	3	3	0	2	2	1	3	3	3	2	2	3	1	1	3	3	2	3	3	1	3	3	3	3	2
845	*pVNC180a	0	5	5	3	3	1	3	1	3	3	3	0	2	1	1	3	3	3	0	3	3	0	3	3	3	0	2	2	1	3	3	3	2	3	3	1	0	3	3	2	3	3	1	3	2	3	3	3
846	*pAR101a	0	1	1	3	3	3	1	1	2	3	2	3	4	1	5	3	0	1	3	1	3	1	2	3	1	1	3	2	1	3	3	3	3	3	1	1	3	2	3	4	3	1	3	3	3	3	3	3
847	*STV125	5	5	5	2	5	5	5	5	2	5	0	5	2	5	5	2	2	5	5	5	2	5	2	5	5	5	5	2	5	5	5	5	5	5	5	5	5	2	5	2	5	5	5	5	5	5	2	5
848	*BNL1552	5	5	5	5	5	5	0	5	2	5	2	5	2	5	5	5	2	5	5	5	5	5	2	5	5	5	5	2	5	5	5	5	5	5	5	5	5	2	5	2	5	5	5	5	5	5	2	5
849	*CIR077	1	1	1	3	1	3	0	1	2	3	2	3	2	1	1	3	2	1	3	1	3	1	2	3	1	3	2	2	1	3	3	3	3	3	1	1	3	2	3	2	1	1	3	3	3	3	2	3
850	*NAU2152a	1	1	1	3	1	0	1	1	2	3	2	0	2	1	1	3	2	1	0	1	3	1	2	3	1	3	2	2	1	3	3	3	3	3	1	1	3	2	3	2	1	1	3	3	3	3	2	3
851	*pGH743	0	1	1	3	3	1	0	1	2	3	2	3	2	1	5	3	3	3	3	1	2	1	3	5	1	1	2	2	1	3	3	2	5	3	4	1	3	3	3	2	1	1	1	3	2	3	2	3
852	*pVNC058b	0	1	5	5	3	1	3	1	2	3	3	3	2	1	1	3	3	3	5	1	2	5	3	3	1	1	2	2	5	3	3	2	3	3	3	5	5	5	3	2	0	5	5	5	2	3	2	3
853	*NAU3493	3	3	1	3	3	1	0	1	3	3	3	2	2	1	1	3	0	3	2	3	3	3	3	3	3	3	2	2	1	3	3	3	2	3	3	1	1	3	3	2	3	3	1	3	2	3	3	3
854	*A1296	3	3	1	2	5	1	3	1	3	3	3	2	2	1	1	3	3	3	2	3	3	0	0	3	3	0	4	0	5	3	3	3	0	2	3	5	1	0	1	3	3	2	3	3	2	3	3	3
855	*CIR068	3	3	1	2	3	1	3	1	3	3	3	2	2	1	1	3	3	3	2	3	3	3	3	3	3	3	2	2	1	3	3	3	2	2	3	1	1	3	1	3	3	2	3	3	2	3	3	3
856	*NAU2758b	5	0	5	2	5	5	5	5	5	5	5	2	2	5	5	5	5	5	2	5	5	5	5	5	5	2	2	5	5	5	5	5	2	2	5	5	5	5	5	5	5	2	5	5	2	5	5	5
857	*BNL3997	3	3	1	2	3	1	3	1	3	3	1	2	2	1	1	3	3	3	2	2	3	3	3	3	3	2	2	3	1	3	1	3	3	2	3	1	1	0	3	3	2	2	3	3	2	3	3	3
858	*BNL3282b	4	4	1	4	0	1	4	4	4	4	1	4	4	1	1	4	4	4	4	4	4	0	4	4	4	4	4	4	1	4	1	4	4	4	4	1	1	4	1	4	4	4	4	4	4	4	4	4
859	*DPL0253	4	4	0	4	4	1	4	4	4	4	1	4	4	1	1	4	4	4	4	4	4	4	4	4	4	4	4	4	1	4	1	4	4	4	4	1	1	4	1	4	4	4	4	4	4	4	4	4
860	*DPL0528	5	5	5	2	5	5	0	5	5	5	5	5	2	5	5	5	5	5	2	5	5	5	5	2	5	5	2	5	5	5	5	5	5	2	5	5	5	2	5	5	2	5	5	5	2	5	5	5
861	*pAR044a	0	0	5	0	3	5	3	3	0	3	3	3	5	1	1	3	3	3	0	3	5	3	3	3	3	3	0	3	1	1	1	3	3	3	3	0	4	0	0	0	0	0	0	0	2	3	3	3
862	*BNL3171	1	3	3	2	3	3	0	3	3	3	3	3	3	3	1	3	3	2	3	3	3	3	0	2	2	3	2	1	1	1	3	3	3	2	3	1	3	3	3	1	2	1	2	1	3	1	2	3
863	*BNL4045	5	0	5	2	5	5	5	5	5	5	5	0	5	5	5	5	2	5	5	5	5	5	5	2	2	5	2	5	5	5	5	5	5	2	5	5	5	5	5	2	2	5	5	5	2	5	2	5
864	*JESPR154	5	5	5	2	5	5	0	5	5	5	5	5	5	5	5	5	0	5	5	5	5	5	5	2	2	5	2	5	5	5	5	5	5	2	5	5	5	5	5	2	2	5	5	5	2	5	2	5
865	*NAU2933a	1	3	3	2	3	3	1	3	3	3	3	1	3	3	1	3	2	1	3	3	3	3	3	2	2	3	2	1	1	1	3	3	3	2	1	1	1	3	3	3	2	1	3	1	2	1	2	3
866	*pAR843	2	3	3	2	3	3	1	3	3	3	3	1	3	3	1	3	1	3	3	3	3	1	3	2	2	3	2	1	1	1	3	3	3	2	3	1	1	3	3	3	2	1	3	1	2	1	2	3
867	*DPL0181	1	4	4	4	4	4	1	4	4	4	4	1	4	4	1	4	4	4	4	4	4	4	4	4	4	4	4	1	1	1	4	4	4	4	4	1	1	4	4	4	4	1	4	1	4	1	4	4
868	*JESP135a	1	3	3	2	3	3	1	3	3	3	0	1	3	3	1	3	2	3	3	3	3	3	3	2	2	2	2	1	1	1	3	3	3	2	1	1	1	3	3	3	2	1	3	1	2	1	2	3
869	*BNL1404a	1	3	3	2	3	3	1	3	3	3	0	1	3	3	1	3	2	3	3	3	3	3	3	2	2	2	2	1	1	1	3	3	3	2	1	1	1	3	3	3	2	1	3	1	2	1	2	3
870	*BNL2589	1	3	3	2	2	3	1	3	3	3	3	3	3	3	1	3	3	2	3	3	3	3	3	0	0	2	2	1	1	1	3	3	1	2	3	1	3	3	3	3	2	1	3	1	2	1	3	3
871	*STV069	4	4	4	4	4	4	4	4	4	4	0	4	4	4	0	4	4	4	4	4	4	4	4	4	4	4	4	0	0	1	0	4	1	4	4	1	4	1	4	4	4	1	4	1	4	1	4	4
872	*BNL1034	1	2	1	2	2	3	0	1	3	3	3	3	3	3	1	1	3	3	3	3	3	3	2	3	3	2	2	1	1	0	2	2	1	2	2	1	2	1	3	3	2	1	3	1	3	1	3	3
873	*G1032	0	4	1	0	4	0	1	1	4	4	4	4	1	1	1	1	1	1	1	0	1	1	4	4	4	4	4	1	1	0	0	4	1	4	0	1	4	1	4	0	0	1	4	0	4	1	4	1
874	*NAU1366	3	2	3	2	2	2	1	2	3	2	3	3	3	3	1	1	3	3	3	3	3	3	2	3	3	2	2	1	1	1	3	2	1	2	3	1	3	1	1	3	2	1	3	1	1	1	3	1
875	*NAU3074	2	2	3	2	2	2	2	2	2	2	2	2	2	2	0	2	2	2	2	2	2	2	2	2	2	2	2	0	0	1	3	2	1	2	3	1	3	1	3	3	2	1	3	1	3	1	3	3
876	*NAU3341	5	2	5	2	2	5	5	2	5	2	5	5	5	5	5	5	5	5	5	5	5	5	2	5	5	5	5	5	5	5	5	2	5	2	2	5	5	5	5	5	2	5	5	5	5	5	5	5
877	*NAU3240	3	2	1	2	2	3	1	2	3	2	3	3	3	3	3	3	0	3	3	3	3	3	2	3	3	3	1	1	1	1	1	2	1	2	2	1	3	1	3	3	2	3	3	3	3	1	3	3
878	*pAR922	4	4	1	4	4	4	4	4	4	4	4	4	0	4	0	4	4	4	4	1	0	1	4	4	4	4	1	1	1	4	4	4	1	0	4	4	4	4	4	0	4	4	1	4	4	1	4	4
879	*NAU5461	5	5	5	2	2	5	0	2	5	2	5	5	5	2	5	2	5	5	5	5	5	5	2	5	2	5	5	5	5	2	5	2	5	5	2	5	5	5	5	5	2	5	5	2	5	5	5	2
880	*MUSS123a	3	3	1	3	0	3	2	0	3	2	3	3	3	2	3	0	3	3	3	1	3	1	2	3	0	3	1	1	1	0	3	2	1	3	2	3	3	3	3	3	2	3	1	0	3	1	3	0
881	*NAU3377a	3	3	1	3	0	2	2	3	3	2	0	0	3	2	3	2	3	3	1	1	3	1	2	1	3	3	1	1	1	3	3	3	1	3	2	3	3	3	3	1	2	0	1	3	3	1	3	2
882	*A1346	1	4	1	0	4	0	4	0	1	4	1	4	0	4	0	4	4	4	1	0	1	1	4	1	4	0	1	1	1	4	0	4	1	1	1	4	4	4	4	0	4	1	1	1	4	1	4	4
883	*DPL0580a	5	5	5	5	2	5	5	2	5	5	5	5	2	2	5	5	5	2	2	5	5	5	5	5	5	5	5	2	5	5	2	5	2	5	2	2	5	5	2	2	5	5	5	5	5	5	2	5
884	*G1026	4	4	0	0	4	4	4	4	0	4	0	4	0	0	4	4	0	4	4	4	4	1	4	4	4	0	4	4	1	4	4	4	4	4	4	4	4	4	4	0	0	0	0	0	0	4	4	4
885	*NAU4047	3	1	3	1	2	3	1	2	3	3	3	1	2	3	3	3	1	3	3	1	3	3	3	3	3	3	3	2	3	1	2	3	3	3	2	2	3	2	2	3	0	3	1	3	3	3	2	2
886	*G1005b	3	0	3	3	0	3	0	4	4	5	3	3	0	3	0	3	3	3	3	3	3	3	3	0	3	4	3	2	3	5	4	3	3	3	0	4	3	0	0	0	0	0	0	0	3	3	3	2
887	*A1152b	4	4	4	4	4	4	4	4	0	1	4	4	4	4	4	4	4	4	4	4	4	4	4	1	4	4	4	4	4	0	4	4	4	4	0	4	4	4	4	4	1	4	4	1	4	4	4	4
888	*A1807b	3	1	3	3	2	3	1	2	3	2	0	3	0	3	1	3	3	3	3	5	3	0	0	2	1	4	5	2	3	1	4	1	3	3	4	2	3	2	2	3	3	2	1	0	3	3	0	2
889	*BNL3261	4	1	4	4	4	1	1	4	4	4	4	4	4	4	1	4	4	4	1	4	4	4	4	4	1	4	4	4	4	1	4	1	4	4	4	4	4	4	4	4	4	4	1	1	4	4	4	4
890	*pAR479b	4	1	3	3	2	1	1	2	3	2	3	3	2	3	2	3	3	3	5	3	3	5	3	2	1	2	3	2	3	5	2	1	2	3	4	4	3	2	3	3	3	4	2	2	3	3	3	2
891	*NAU1274	5	5	5	5	2	5	5	2	5	2	0	0	2	5	5	5	2	5	5	5	5	5	5	2	5	5	5	2	5	5	2	5	2	5	2	2	5	2	2	5	5	2	5	5	5	5	5	2
892	*pGH331b	0	1	1	1	4	4	1	4	4	4	4	0	4	4	1	4	4	4	1	1	4	1	4	4	0	4	4	4	4	0	0	1	4	0	0	0	0	0	0	0	0	4	0	0	0	4	4	4
893	*BNL4041	3	1	3	3	2	1	1	2	3	2	3	3	2	3	1	3	2	3	1	3	3	3	3	2	1	3	3	2	3	1	2	1	2	3	2	2	3	2	2	3	3	2	1	1	3	3	3	2
894	*DPL0856	3	1	3	3	3	1	1	2	3	2	1	1	2	3	1	3	2	3	1	3	3	3	3	2	1	3	3	2	2	1	3	1	2	3	2	2	3	2	3	3	3	2	1	3	3	3	3	2
895	*DPL0039	4	1	4	4	4	1	1	4	4	4	0	0	4	4	1	4	4	4	1	4	4	4	4	4	1	4	4	4	4	1	4	1	4	4	4	4	4	4	4	4	4	4	1	4	4	4	4	4
896	*JESPR270	3	0	3	3	3	0	1	2	3	2	3	3	2	1	3	3	2	3	0	3	3	3	3	2	1	3	3	2	2	1	3	1	2	3	2	2	3	2	3	3	3	2	0	3	3	3	3	2
897	*pVNC144b	0	1	3	5	3	1	1	2	0	2	3	3	4	1	5	3	0	3	1	3	0	0	5	2	1	0	3	0	0	0	3	1	2	3	2	2	5	4	3	5	5	2	1	3	3	5	0	2
898	*pAR202d	0	5	0	5	5	5	5	2	5	0	5	5	0	5	5	0	0	5	5	5	0	5	5	2	5	5	5	2	2	5	5	5	2	5	0	0	5	2	0	0	0	2	5	2	2	5	5	0
899	*NAU3812b	3	1	0	3	3	1	1	2	3	0	0	2	0	1	3	3	2	3	1	2	3	2	3	2	1	3	3	2	2	1	2	3	2	2	2	2	2	2	1	3	1	2	1	2	2	3	2	2
900	*pAR534	4	1	4	0	4	1	1	4	4	4	4	4	0	1	4	4	4	4	0	4	4	1	4	4	1	4	0	4	4	1	4	4	4	4	4	0	0	4	0	4	1	0	1	4	4	4	1	4
901	*pVNC144a	2	5	0	0	5	5	0	2	0	0	0	0	0	5	5	5	2	5	5	0	2	2	0	2	5	2	2	2	2	0	2	5	2	0	0	2	0	2	5	0	0	2	0	0	0	0	0	5
902	*DPL0866	3	1	3	3	3	1	1	3	3	2	0	0	3	1	3	3	2	3	1	2	3	2	3	2	1	3	3	2	2	1	3	3	2	2	2	2	3	2	3	3	1	2	1	2	2	3	3	3
903	*NAU3812a	5	5	5	5	5	5	5	5	5	2	5	5	5	5	5	5	2	5	5	2	5	2	5	2	5	5	5	2	2	5	5	5	2	2	2	2	5	2	5	5	5	2	5	2	2	5	5	5
904	*BNL2967	5	5	5	5	5	5	0	5	5	2	5	5	5	5	5	5	2	5	5	2	5	2	5	2	5	5	5	2	2	5	5	5	2	2	2	2	5	2	5	5	5	2	5	2	0	2	5	5
905	*MUB0846a	3	1	3	3	3	3	3	3	3	2	3	3	3	1	3	3	2	3	3	2	3	2	3	2	3	3	3	2	2	3	3	3	2	2	2	2	3	2	3	3	3	2	3	2	2	3	3	3
906	*BNL391	4	1	4	4	4	1	0	4	4	4	1	4	4	4	4	4	4	1	0	4	4	4	4	4	4	4	1	1	4	1	4	4	4	4	4	4	4	4	4	4	1	4	4	4	4	4	4	4
907	*BNL1673	3	1	3	3	3	1	0	3	3	3	1	2	3	3	2	3	3	1	1	3	3	3	2	2	3	3	1	1	1	1	3	3	2	2	2	2	3	3	2	3	1	3	3	3	2	3	3	3
908	*JESPR62	5	5	5	2	5	5	5	5	5	5	5	0	5	5	2	5	5	5	5	5	5	5	2	2	5	5	5	5	5	5	5	5	2	5	2	2	5	5	2	5	5	5	5	5	2	5	5	5
909	*NAU943	3	3	3	2	3	3	3	3	3	3	1	2	3	3	2	3	3	1	1	3	3	3	2	2	3	3	1	1	1	1	3	3	2	3	2	2	3	3	2	3	1	3	3	3	2	3	3	3
910	*pGH785	4	4	4	4	4	1	4	4	4	1	1	4	4	4	4	4	4	4	1	1	4	4	4	4	4	4	1	1	0	1	1	4	4	4	4	4	4	4	4	4	1	4	4	4	4	4	4	4
911	*DPL0743	3	3	3	2	3	3	3	3	3	3	0	0	3	3	2	2	3	1	1	3	3	3	2	2	3	3	1	1	1	1	3	3	2	3	2	2	3	3	2	3	1	3	3	3	2	3	3	3
912	*P10-66a	4	3	3	2	3	3	3	3	3	3	1	0	3	3	0	3	3	3	5	3	3	3	4	2	0	3	5	1	1	1	3	3	2	3	2	2	3	3	2	0	0	0	0	0	0	0	3	3
913	*DPL0139	5	5	5	2	5	5	5	5	2	5	5	2	5	5	2	2	5	5	5	5	2	5	2	2	5	5	5	5	5	5	5	5	5	5	2	2	5	2	5	2	5	5	5	5	2	5	5	5
914	*NAU915	3	3	3	2	2	3	3	3	2	1	1	2	3	3	2	2	1	3	1	3	2	3	2	2	2	3	1	1	1	1	3	3	3	3	2	2	3	2	3	2	1	1	3	3	2	3	3	2
915	*pAR999	3	2	0	2	2	3	2	4	2	3	5	2	3	3	3	3	3	0	1	3	3	3	2	2	2	0	1	0	0	5	4	3	3	3	4	3	3	2	3	2	1	5	3	3	2	3	3	2
916	*CIR293	3	2	3	2	2	3	2	3	2	3	1	2	3	3	3	3	3	3	1	3	3	3	2	2	2	1	1	1	1	1	2	3	3	3	2	3	3	2	3	2	1	1	3	3	2	3	3	2
917	*STS190	3	2	3	3	2	3	2	3	2	3	1	0	3	3	3	3	3	3	1	3	2	3	2	2	2	1	1	1	1	1	2	3	3	3	2	3	3	2	3	2	1	1	3	3	2	3	3	2
918	*NAU1151	4	4	4	4	4	4	4	4	4	4	4	4	4	4	4	4	4	4	1	4	4	4	4	4	4	4	1	1	1	1	4	4	4	4	4	4	4	4	4	4	4	1	4	4	4	4	4	4
919	*NAU2868a	5	5	5	5	2	5	2	5	2	5	5	2	5	5	5	5	5	5	5	5	2	5	2	2	5	5	5	5	5	5	2	5	5	5	2	5	5	2	5	2	5	5	5	5	2	5	5	2
920	*NAU2640b	3	3	3	3	2	3	3	3	2	3	3	3	3	3	3	3	3	3	3	3	2	3	2	3	3	3	1	1	1	3	2	3	3	3	2	3	3	2	3	2	3	1	3	3	3	3	0	3
921	*A1559	5	5	5	5	0	5	2	5	2	5	5	2	2	5	0	5	5	0	0	0	0	5	2	0	5	0	5	5	5	5	2	5	5	0	0	0	0	2	5	2	0	5	5	5	2	5	5	2
922	*pXP1-73a	5	4	3	3	2	3	2	3	4	3	3	3	2	3	3	3	3	3	5	3	0	3	3	2	3	3	5	3	3	4	4	5	1	3	5	5	3	2	3	3	3	5	3	3	2	3	1	2
923	*pAR043a	0	4	3	3	3	1	0	3	5	0	3	3	0	5	5	0	4	4	3	3	2	3	3	0	0	4	0	3	0	4	4	0	0	0	0	0	3	4	4	4	4	3	3	5	3	0	0	3
924	*NAU3778	3	2	3	3	2	3	2	3	2	3	3	3	2	3	3	3	3	3	0	3	3	3	3	2	3	1	1	3	3	3	2	3	1	3	3	1	3	2	3	3	3	1	3	3	2	3	1	2
925	*BNL4059	5	2	5	5	2	5	5	0	2	5	5	5	2	5	5	5	5	5	5	5	5	5	5	2	5	5	5	5	5	2	2	5	5	5	5	5	5	2	5	5	5	5	5	5	2	5	5	2
926	*JESPR300	3	2	1	3	2	3	1	3	2	2	3	1	2	3	1	3	3	3	3	3	2	3	3	2	3	1	1	3	3	2	2	1	3	3	1	1	3	2	3	3	3	1	3	3	2	3	1	3
927	*A1807a	1	1	3	3	5	3	3	1	5	5	3	3	4	5	5	5	5	3	3	5	0	5	0	5	4	0	3	3	3	3	0	4	1	4	4	1	2	3	3	5	5	5	3	3	2	0	0	4
928	*DPL0580b	4	1	4	4	1	4	1	1	4	4	4	4	4	1	4	4	1	4	1	4	4	4	1	1	4	4	4	4	4	4	4	4	1	4	4	1	4	4	4	1	4	4	4	4	4	4	4	4
929	*pAR764b	5	5	2	0	0	2	5	5	5	5	2	2	2	5	5	5	0	5	5	0	2	5	5	5	2	5	2	5	2	5	5	2	5	2	2	5	2	5	0	5	5	5	0	5	2	0	2	2
930	*NAU3862	0	1	2	3	3	2	3	1	3	3	0	2	2	1	0	1	1	3	3	3	3	3	3	1	2	3	2	3	2	3	2	2	1	2	2	1	2	3	3	1	3	1	2	3	2	2	0	2
931	*NAU1039	5	5	2	5	5	2	5	2	5	5	2	2	5	5	5	5	5	5	5	5	5	5	5	5	5	5	2	2	2	5	2	2	5	2	2	5	2	5	5	5	5	5	2	5	2	2	2	2
932	*NAU877	5	5	2	5	5	2	5	2	5	5	2	2	5	5	5	5	5	5	5	5	5	5	5	5	5	5	2	2	2	5	2	2	5	2	2	5	2	5	5	5	5	5	2	5	2	2	2	2
933	*pAR479a	4	1	4	4	4	4	4	4	4	4	4	4	1	1	4	1	4	1	0	4	4	0	4	4	4	0	4	4	4	4	4	4	1	4	4	4	4	1	1	1	4	4	4	4	4	4	4	4
934	*NAU1119	4	1	4	4	4	4	4	4	4	4	4	4	1	1	4	1	4	1	4	4	4	4	4	4	4	4	4	4	4	4	4	4	1	4	4	4	4	1	1	1	4	4	4	4	4	4	4	4
935	*BNL3599	3	1	2	3	3	2	3	2	3	1	3	2	1	1	3	1	3	1	3	3	3	3	3	3	3	3	3	2	2	3	2	2	3	2	2	3	2	1	1	1	3	3	3	1	2	3	2	2
936	*pGH737	3	1	4	3	3	2	3	2	3	1	1	0	5	0	4	1	3	1	3	0	0	0	3	3	3	0	3	2	2	0	4	4	3	4	4	3	2	1	1	0	0	3	3	1	2	3	2	2
937	*BNL1669	5	5	5	5	5	2	5	2	5	5	0	2	5	5	5	5	5	5	5	5	5	5	5	5	5	5	5	5	2	5	2	2	5	2	2	5	2	5	5	5	5	5	5	5	2	5	2	2
938	*BNL3867	5	5	5	5	5	2	5	2	5	5	5	2	5	5	0	5	5	0	5	5	5	5	5	5	5	5	5	5	2	5	2	2	5	2	2	5	2	5	5	5	5	5	2	5	2	5	2	2
939	*BNL840	3	2	2	3	3	2	3	2	3	1	1	2	1	1	3	3	3	1	3	3	3	3	3	3	3	3	3	3	2	3	2	2	3	2	2	3	2	1	1	3	3	3	3	1	2	3	2	2
940	*BNL3816	3	1	1	3	3	2	0	2	3	1	1	2	1	1	3	3	3	1	3	3	3	3	3	3	3	3	3	3	2	3	2	0	3	2	2	3	2	1	1	3	3	3	3	1	2	3	2	2
941	*DPL0665	3	1	1	3	3	2	3	2	3	1	1	0	1	1	3	3	3	1	3	3	3	3	3	3	3	3	3	3	2	3	2	2	3	2	2	3	2	1	1	3	3	3	3	1	2	3	2	2
942	*NAU3920	3	1	1	3	3	2	3	2	3	1	1	2	1	1	3	3	3	1	3	3	3	3	3	3	3	3	3	3	2	3	2	2	3	2	2	3	2	1	1	3	3	3	3	1	2	3	2	2
943	*BNL3510	3	1	1	3	3	2	0	2	3	1	1	2	1	1	3	3	3	1	3	3	3	3	3	3	3	3	3	3	2	3	2	2	3	2	2	3	2	1	1	3	3	3	3	1	2	3	2	2
944	*CIR391	4	1	1	4	4	4	4	4	4	1	1	4	1	1	4	4	4	1	4	4	4	4	4	4	4	4	4	4	4	4	4	4	4	4	4	4	4	1	1	4	4	4	0	1	4	4	4	4
945	*DPL0183b	4	1	1	4	4	4	4	4	4	1	1	4	1	1	4	4	4	1	4	4	4	4	4	4	4	4	4	4	4	4	4	4	4	4	4	4	4	1	1	4	4	4	4	1	4	4	4	4
946	*BNL3435	3	1	1	3	3	2	0	2	3	1	1	2	1	1	3	3	3	1	3	3	3	3	3	3	3	3	3	3	2	3	2	2	3	2	2	3	2	1	1	3	3	3	3	1	2	3	2	2
947	*MUB0846b	4	1	0	4	4	0	1	4	4	1	1	4	1	1	4	4	4	1	1	4	4	4	4	4	1	4	4	4	4	1	4	4	4	4	4	4	4	1	1	4	1	4	1	1	4	4	4	4
948	*BNL1227a	4	1	4	4	4	1	0	4	4	4	4	4	4	1	4	4	4	1	4	4	4	4	4	4	1	4	4	4	4	1	4	4	4	4	4	4	4	4	4	4	1	4	1	4	4	4	4	4
949	*G1212b	3	1	1	2	3	2	3	4	3	1	3	2	1	1	3	3	3	3	1	3	0	1	2	2	3	0	2	3	2	3	2	2	3	3	2	3	2	3	3	3	1	3	3	1	3	3	2	2
950	*DPL0770	3	1	1	2	1	2	3	3	3	3	0	0	1	3	3	3	3	3	1	3	3	3	3	2	2	2	2	1	2	3	2	3	3	3	2	3	2	3	3	3	1	3	3	1	3	3	2	2
951	*NAU4912	3	1	1	2	1	2	3	3	3	3	3	2	1	3	3	3	2	3	1	3	3	3	3	2	2	2	2	1	3	3	2	3	2	3	2	3	2	3	2	3	1	3	3	1	3	3	2	2
952	*MUCS064	4	1	1	4	1	4	4	4	4	4	4	4	1	4	4	4	4	4	1	4	4	0	4	4	4	4	4	1	4	4	4	4	4	4	4	4	4	4	4	4	1	4	4	1	4	4	4	4
953	*BNL341	3	1	1	2	1	2	3	3	1	3	3	2	1	3	3	3	2	3	1	3	1	3	3	3	2	2	2	1	3	3	3	3	2	3	2	3	2	3	2	3	1	1	3	0	3	3	2	2
954	*NAU3293	3	1	1	2	3	2	0	3	1	3	3	3	1	3	3	3	2	3	3	3	1	3	3	3	2	3	2	1	3	3	2	3	2	3	2	3	2	1	2	3	1	1	3	1	1	3	2	2
955	*CIR085	3	1	1	2	3	2	1	3	1	3	3	3	1	3	3	3	2	3	3	3	1	3	3	3	2	2	2	1	3	3	3	3	2	3	2	3	2	1	2	3	1	1	3	1	1	3	2	2
956	*BNL3482	3	1	1	2	3	2	1	3	1	3	3	3	1	3	3	3	2	3	3	3	1	3	3	3	2	2	2	1	3	3	3	3	2	3	2	3	2	1	3	3	1	1	3	1	1	3	2	2
957	*BNL2495	3	1	1	2	3	2	1	3	1	3	3	3	1	3	3	3	2	3	3	3	1	3	3	3	2	2	2	1	3	3	3	3	2	3	1	3	2	1	2	3	1	1	3	1	1	3	2	2
958	*NAU2715	3	1	1	2	3	2	1	3	1	3	3	3	1	3	3	3	2	3	3	3	1	3	3	3	2	2	2	1	3	3	3	3	2	3	2	3	2	1	2	3	1	1	3	1	1	3	2	2
959	*P10-66b	4	1	1	4	4	4	1	4	1	4	4	0	1	4	4	4	4	4	4	4	4	4	0	4	0	4	0	1	4	4	4	4	4	4	4	4	4	1	4	0	0	0	0	0	0	4	4	4
960	*DPL0069	5	5	5	5	2	2	5	5	5	5	5	5	5	5	5	5	2	5	5	5	5	5	2	5	2	5	5	5	5	5	5	5	2	5	2	5	2	5	2	5	5	5	5	5	5	5	2	5
961	*NAU1045	5	5	5	5	5	2	5	5	5	5	5	5	5	5	5	5	2	5	5	5	5	5	5	5	2	5	2	5	5	5	5	5	2	5	2	5	2	5	2	5	5	5	5	5	5	5	2	2
962	*BNL1045	5	5	5	5	5	2	5	5	5	5	5	5	5	5	5	5	2	5	5	5	5	5	5	5	2	5	2	5	5	5	5	5	2	5	2	5	2	5	2	5	5	5	5	5	5	5	2	2
963	*DPL0890	3	1	1	3	2	3	1	3	1	3	0	0	1	3	3	3	2	3	3	3	3	3	2	3	2	3	3	1	3	3	3	3	2	3	2	3	2	3	2	3	1	1	3	3	1	1	2	1
964	*BNL2725	3	1	1	3	2	3	1	3	1	3	3	3	1	3	3	3	2	3	3	3	3	3	2	3	2	3	3	1	3	3	3	3	2	3	2	3	2	3	2	3	1	1	3	3	1	1	2	1
965	*STV122	3	1	1	3	2	3	1	3	3	1	1	3	1	3	3	3	2	3	3	1	3	3	2	3	3	3	3	1	1	3	3	3	2	3	3	3	2	3	2	3	1	1	3	3	1	1	2	1
966	*NAU2868b	3	1	1	3	2	3	1	3	3	1	0	3	1	3	3	3	2	3	3	1	3	3	2	1	3	3	1	1	1	3	3	1	2	3	3	3	0	3	0	2	3	1	3	3	1	1	2	1
967	*NAU2640a	3	1	1	3	2	3	1	3	3	1	1	3	1	3	3	3	2	3	3	1	3	1	2	1	3	3	1	1	1	3	3	1	2	3	3	3	2	3	0	2	3	1	3	3	1	1	2	1
968	*NAU2671	3	1	1	3	2	3	1	3	3	1	3	3	1	3	3	3	2	3	3	1	3	1	2	1	3	3	3	1	1	3	3	1	2	3	3	3	2	3	2	2	3	1	3	3	1	1	2	1
969	*STV033	3	3	1	3	3	3	1	2	3	1	3	3	3	3	2	3	3	3	3	1	3	1	2	1	3	3	3	1	1	3	3	1	2	3	3	1	2	3	2	2	3	1	3	3	1	1	3	1
970	*NAU3860	3	3	1	3	3	3	1	2	3	1	0	3	3	3	2	3	3	3	3	1	3	1	2	1	3	3	3	1	1	3	3	1	2	3	3	1	2	3	2	2	3	1	3	3	1	1	3	1
971	*NAU2251	3	3	1	3	3	3	1	2	3	1	0	3	3	3	2	3	3	3	3	1	3	3	2	1	3	3	3	1	1	3	3	1	2	3	3	1	2	3	2	2	3	1	3	3	1	1	3	1
972	*STV170	5	5	5	5	5	5	5	2	2	5	5	5	5	5	2	5	5	5	5	5	5	5	2	5	5	5	5	5	5	5	5	5	5	5	5	5	2	5	2	2	5	5	5	5	5	5	5	5
973	*MGHES14	5	5	5	5	5	5	0	2	2	5	5	5	5	5	2	5	5	5	5	5	5	5	2	5	5	5	5	5	5	5	5	5	2	5	5	5	2	5	2	2	5	5	5	5	5	5	5	5
974	*pXP1-73b	3	3	1	5	5	3	3	4	2	1	3	4	3	3	2	3	3	3	0	1	3	3	2	1	3	0	1	1	5	3	3	1	3	3	5	1	2	3	3	0	3	5	2	3	3	1	3	1
975	*pAR065c	4	4	0	1	1	4	4	4	4	1	4	4	4	4	4	4	4	4	4	1	4	4	4	0	4	4	1	1	1	1	0	1	0	4	1	1	4	0	0	4	4	4	4	4	4	1	1	4
976	*pXP2-75	3	3	1	0	5	3	3	0	4	1	3	3	3	3	2	3	3	3	3	5	1	3	2	1	3	3	1	1	5	1	3	1	3	3	5	5	2	4	0	2	3	3	2	3	3	5	1	3
977	*A1614	3	3	1	0	3	3	3	2	2	0	3	3	0	3	4	4	4	2	4	1	1	3	2	1	3	3	1	3	5	5	3	1	3	3	0	5	3	3	3	2	2	3	2	3	3	1	1	3
978	*pAR101b	4	4	1	1	4	4	4	4	4	1	4	4	4	4	4	4	4	4	4	1	1	4	4	1	4	4	1	4	4	0	1	4	4	4	1	1	4	4	4	4	4	4	4	4	4	1	4	4
979	*BNL4079	2	1	3	1	2	3	3	3	3	2	0	3	1	2	3	2	3	3	2	3	3	3	2	3	3	3	1	3	1	2	3	3	3	3	3	1	2	1	1	3	3	3	3	3	3	3	3	3
980	*JESPR37	2	3	3	3	2	1	3	1	3	2	2	3	3	2	3	2	3	3	2	3	3	3	2	1	3	3	1	3	1	2	1	1	3	3	1	3	2	3	3	3	3	3	3	2	3	3	1	1
981	*BNL4029	2	5	5	5	2	5	5	5	5	2	2	5	5	2	5	2	5	5	2	5	5	5	2	5	5	5	5	5	5	2	5	5	5	5	5	5	2	5	5	5	5	5	5	2	5	5	5	5
982	*NAU2138	2	0	1	3	2	1	0	3	3	2	2	3	3	2	3	2	1	3	2	3	3	3	2	3	3	3	3	1	3	2	3	3	3	3	3	1	2	3	1	3	1	3	3	3	3	1	1	3
983	*BNL1438	2	3	1	3	2	1	1	3	3	2	2	3	3	2	3	2	1	3	2	3	3	3	2	3	3	3	3	1	3	2	3	3	3	3	3	1	2	3	1	3	1	3	3	3	3	1	1	3
984	*pAR958b	0	3	5	4	4	1	1	3	3	2	2	2	2	2	3	2	4	3	4	3	2	2	2	3	3	3	4	1	3	2	3	3	3	3	5	5	2	4	1	3	1	4	3	3	5	1	1	3
985	*CAPS0010	2	0	2	2	2	2	2	2	2	2	0	2	2	2	2	2	2	2	2	2	2	2	2	2	2	2	2	2	2	0	5	5	0	5	2	5	2	5	5	2	5	5	5	5	5	5	0	5
986	*BNL1421	2	2	2	2	2	2	0	2	2	2	2	2	2	2	2	2	2	2	2	2	2	2	2	2	2	2	2	2	2	2	3	3	3	3	3	1	2	3	3	3	1	3	3	0	3	1	1	3
987	*CIR096	2	0	1	3	2	1	0	3	3	2	0	0	3	3	3	2	3	3	0	3	3	3	2	3	3	3	3	1	3	2	3	3	3	3	3	1	2	3	1	3	1	3	3	3	3	1	1	3
988	*BNL2652a	3	1	1	1	2	1	1	2	2	3	0	1	3	3	3	3	1	3	3	3	2	3	3	3	3	3	1	1	1	3	3	3	3	2	3	1	2	3	1	3	1	3	3	2	2	1	1	3
989	*Petalcolor	0	4	1	4	0	0	1	0	4	0	0	1	4	4	4	0	4	0	4	1	4	4	4	4	4	4	4	1	4	4	4	4	4	0	4	1	4	4	1	0	1	4	4	4	4	1	4	1
990	*PAR274	0	3	1	0	3	1	1	3	3	4	2	3	3	3	3	3	4	3	0	1	2	3	3	3	3	3	0	3	3	4	3	3	3	3	5	5	3	3	0	3	3	4	3	2	0	3	3	1
991	*NAU5109	2	5	5	5	5	5	5	5	5	5	2	5	5	5	5	5	5	5	2	5	5	5	5	5	5	5	5	5	5	2	5	5	5	5	5	5	5	5	5	5	5	2	5	5	2	5	5	5
992	*NAU3017	2	3	1	3	3	3	1	1	3	3	2	3	3	3	3	3	3	3	2	1	3	3	3	3	3	3	3	3	3	2	3	3	3	3	3	1	3	3	1	3	3	2	3	3	2	3	3	1
993	*pGH690b	5	4	5	3	3	3	3	1	1	5	3	0	3	3	3	3	3	1	2	3	1	3	0	2	0	3	5	3	5	5	1	3	1	0	5	5	3	3	0	0	0	0	0	0	0	5	3	3
994	*NAU2038	5	2	5	5	2	5	5	5	5	5	5	5	5	5	5	5	5	5	2	5	5	5	5	2	2	5	5	5	5	5	5	5	5	5	5	5	5	5	5	5	5	2	2	5	2	5	5	5
995	*STS1155a	1	3	1	3	2	3	1	1	1	1	3	1	3	3	3	1	1	3	2	3	1	3	3	2	3	3	3	3	3	3	3	3	1	3	2	3	2	3	3	3	2	2	2	1	2	3	3	3
996	*A1417	5	5	5	5	2	5	5	5	5	5	5	5	5	5	5	5	5	5	2	5	5	5	5	2	5	5	5	5	5	5	5	5	5	5	0	5	2	5	5	5	2	2	2	5	2	5	5	0
997	*A1552a	1	4	1	4	4	4	1	1	1	1	4	1	4	4	4	1	1	4	4	4	1	4	4	4	4	4	4	4	4	4	4	4	1	4	0	4	4	4	4	4	4	4	4	1	4	4	4	4
998	*JESPR246	1	3	1	3	0	2	0	1	1	3	3	2	3	2	3	2	1	1	2	3	1	3	2	2	3	3	3	3	3	3	3	2	1	2	3	3	1	3	2	2	1	2	3	1	2	3	3	2
999	*MUSB1135	5	5	5	5	5	5	5	5	5	5	0	2	5	2	5	2	5	5	2	5	5	5	2	5	5	5	5	5	5	5	5	2	5	5	2	5	5	2	2	5	5	2	5	5	5	5	5	2
1000	*NAU2488	4	4	1	4	1	4	1	4	1	1	1	4	4	4	4	4	1	4	0	1	4	4	4	1	1	4	4	1	4	1	1	4	4	4	4	4	4	4	4	4	0	4	4	1	4	1	4	4
1001	*NAU4871	3	3	1	3	3	2	1	3	3	1	3	2	1	2	3	3	1	3	3	1	3	3	2	3	1	3	3	1	3	1	1	3	2	3	3	2	3	1	2	2	3	3	3	3	2	1	3	3
1002	*pGH309	5	5	5	5	5	2	5	5	0	5	5	5	5	0	0	5	5	5	5	5	0	5	2	5	5	0	5	5	5	5	5	5	2	5	0	0	5	5	0	0	5	5	0	0	2	5	5	5
1003	*MUSS603	1	1	1	1	3	2	3	3	2	3	3	3	1	2	1	1	3	3	3	1	3	1	2	3	3	3	3	1	1	1	3	3	2	3	3	1	2	1	2	3	3	3	3	3	2	3	3	3
1004	*CIR099	1	0	1	3	3	2	0	3	2	3	1	3	1	2	1	1	1	3	3	1	2	1	2	3	3	3	3	1	1	1	3	3	2	3	3	1	2	1	2	3	3	3	3	3	2	3	3	3
1005	*CIR277	1	1	1	1	3	2	0	3	2	3	1	0	1	2	1	1	3	3	3	1	2	1	2	3	3	3	3	1	1	1	3	3	2	3	3	1	2	1	2	3	3	3	1	3	2	3	3	3
1006	*NAU1215	1	1	1	1	4	4	4	4	4	4	1	4	1	4	1	1	4	4	4	1	4	1	4	4	4	4	4	1	1	1	4	4	4	4	4	1	4	1	4	4	4	4	4	4	4	4	4	4
1007	*MUSS140	1	1	1	1	3	2	3	3	2	3	0	0	1	2	1	1	3	3	3	1	3	3	2	3	3	3	3	1	1	1	3	3	2	3	3	1	2	1	2	3	3	3	3	3	2	3	3	3
1008	*NAU5364	1	1	1	1	3	3	3	3	2	3	1	3	1	2	1	1	3	3	3	1	3	1	2	3	3	3	3	1	1	1	3	3	3	3	0	1	2	1	2	3	3	3	3	2	2	3	3	3
1009	*BNL1079	3	1	3	0	2	3	3	2	2	3	1	3	1	3	3	1	3	3	3	3	0	3	3	3	3	3	1	3	1	3	3	3	3	2	3	1	2	1	1	3	3	3	3	2	2	3	3	3
1010	*JESPR153	5	5	5	5	2	5	5	2	2	5	5	5	5	5	5	5	5	5	5	5	5	5	5	5	5	5	5	5	5	5	5	5	5	2	5	5	2	5	5	5	5	5	5	2	2	5	5	5
1011	*BNL1721	1	1	3	1	2	3	3	2	2	3	1	3	1	3	3	1	3	3	3	3	3	3	3	3	3	3	1	3	1	3	3	3	3	2	3	1	2	1	1	3	3	3	3	2	2	3	3	3
1012	*A1475a	5	5	2	5	2	2	5	2	2	5	5	5	0	5	0	5	5	5	0	0	0	2	5	2	5	0	5	5	5	2	2	5	5	2	2	5	2	5	5	2	2	5	5	2	2	0	2	5
1013	*CIR040	1	1	3	1	0	3	3	2	2	3	1	3	1	3	3	1	3	3	3	3	3	3	3	3	3	3	1	3	1	3	3	3	3	2	3	1	2	1	1	3	3	3	3	2	2	3	3	3
1014	*pAR958a	3	3	3	1	3	3	3	2	3	3	1	3	1	3	3	1	3	3	0	3	1	3	3	3	3	3	1	3	1	3	3	3	3	4	4	1	4	1	1	3	3	3	3	0	5	3	3	3
1015	*DPL0033	3	1	3	1	1	3	3	2	2	3	1	0	1	3	3	1	3	3	3	3	2	3	3	3	3	1	1	3	1	3	3	3	3	2	3	1	2	2	2	3	3	3	3	2	2	3	3	3
1016	*pGH576	3	1	3	1	3	3	3	4	4	3	1	3	1	3	5	1	3	3	3	3	1	3	3	3	3	5	5	3	5	3	3	3	3	2	5	5	2	1	1	4	4	3	3	2	2	3	0	5
1017	*NAU4105	3	1	3	1	2	3	3	2	2	3	1	3	1	3	3	1	3	3	3	3	3	3	3	3	3	3	1	3	1	3	3	3	3	2	3	1	2	1	1	3	3	3	3	2	2	3	3	3
1018	*BNL2652b	3	3	3	3	2	3	3	2	2	3	3	3	3	3	3	3	3	3	3	3	2	3	3	3	3	3	3	3	3	3	3	3	3	2	3	1	2	3	1	3	3	3	3	2	2	3	3	3
1019	*pAR046	3	3	3	3	2	3	3	2	2	3	1	3	5	3	3	3	3	3	3	3	3	3	3	3	3	3	3	3	5	3	3	3	3	2	3	1	2	1	1	3	5	3	3	0	0	3	3	5
1020	*DPL0249	3	1	3	1	2	3	3	2	2	3	3	3	1	3	3	1	2	3	3	3	2	3	3	3	3	3	1	3	1	3	3	3	3	2	3	1	2	1	1	3	3	1	3	2	2	1	3	3
1021	*BNL193	2	3	3	3	3	3	3	2	3	3	2	3	1	3	1	1	2	3	3	0	3	3	3	2	3	3	3	2	1	3	3	1	3	0	0	3	2	3	3	3	3	1	3	2	2	1	2	1
1022	*BNL243	2	3	3	3	3	0	3	2	0	0	2	3	1	3	1	3	3	0	2	3	3	3	3	2	3	3	3	2	1	3	3	1	3	3	3	3	2	3	2	3	3	1	2	2	2	3	3	1
1023	*A1171b	2	4	4	4	0	3	3	0	4	4	4	0	0	4	3	3	3	3	3	3	0	0	0	0	4	4	4	4	3	4	3	3	3	3	0	3	3	3	2	3	3	1	2	2	2	3	2	3
1024	*A1135	0	1	3	3	2	1	3	3	2	3	2	3	3	3	4	3	3	3	3	3	0	3	1	2	3	0	3	1	3	3	1	1	2	3	1	1	3	2	1	1	3	3	3	1	1	1	1	3
1025	*A1159b	4	1	4	1	1	0	0	0	0	1	4	0	1	4	4	1	4	4	4	4	4	4	1	4	4	4	4	4	0	0	4	4	4	4	0	4	0	1	4	4	4	4	4	4	4	4	4	0
1026	*A1159c	2	1	3	4	1	3	3	3	3	0	3	3	1	3	5	0	3	3	3	5	2	3	1	3	3	3	3	3	1	4	3	4	3	5	3	4	3	1	3	3	3	3	3	3	3	5	3	5
1027	*A1179a	2	2	2	2	5	5	2	2	2	2	2	2	5	2	2	2	2	2	2	5	2	5	5	2	2	2	2	2	2	5	5	2	5	2	2	5	2	2	2	2	2	5	5	5	2	5	2	5
1028	*A1179b	0	5	2	5	5	5	2	2	5	2	2	5	5	2	2	2	5	2	5	5	5	5	5	2	5	2	5	5	5	5	5	2	5	5	5	5	5	2	2	2	5	5	5	5	5	5	2	5
1029	*A1197a	4	1	4	4	0	0	4	0	1	4	4	4	1	4	4	4	1	4	1	1	4	4	4	4	4	1	4	4	1	1	1	1	4	4	0	4	1	4	4	4	4	1	4	1	4	4	4	4
1030	*A1475c	5	5	5	5	5	5	5	2	5	5	5	2	5	5	0	2	5	5	5	0	0	5	5	5	5	5	5	2	2	5	5	5	5	5	5	5	5	2	5	5	5	5	5	5	5	5	5	5
1031	*A1484c	5	5	5	2	5	5	5	0	0	0	5	0	5	2	5	2	2	5	5	5	2	5	5	2	5	5	5	5	2	0	5	2	5	5	2	0	0	5	5	5	5	5	5	5	5	2	5	5
1032	*A1552b	1	3	1	3	1	3	1	3	1	3	1	3	3	3	0	3	3	3	2	3	3	1	3	5	3	3	1	3	3	1	3	3	3	3	2	3	3	3	3	3	3	2	3	3	1	3	3	2
1033	*A1593a	4	1	1	4	4	4	4	0	1	1	4	1	4	1	0	4	1	4	1	1	1	1	4	1	4	0	4	4	1	1	1	4	4	1	0	1	0	4	1	1	1	1	4	1	4	1	4	4
1034	*A1619	0	5	5	5	5	5	5	2	5	5	2	5	2	5	5	5	5	5	0	5	5	5	5	5	2	2	2	5	5	5	5	2	5	5	0	0	0	5	5	5	5	5	5	0	5	5	5	5
1035	*A1667	5	5	5	2	5	5	5	0	2	5	5	5	5	5	0	0	0	5	0	0	5	0	5	5	2	5	5	5	5	5	2	5	5	5	0	2	0	5	5	2	0	2	5	5	5	5	5	5
1036	*A1742	5	5	5	5	0	0	0	0	0	2	5	5	2	5	0	2	2	5	5	5	2	5	5	5	5	0	0	5	5	2	0	2	5	5	2	2	5	5	2	5	5	5	5	5	5	0	0	5
1037	*G1005a	4	1	4	4	4	1	1	4	4	4	4	4	4	1	0	1	4	4	1	1	4	1	4	0	1	4	1	4	4	1	4	1	4	4	4	4	4	0	0	0	0	0	0	4	4	4	4	1
1038	*G1099b	1	4	4	0	0	4	4	4	0	4	4	4	0	0	4	1	4	4	4	4	1	1	0	4	1	1	4	4	1	4	0	4	4	4	4	4	0	0	4	4	1	1	4	4	1	0	0	1
1039	*G1212a	4	1	1	4	4	4	4	4	0	1	4	4	1	1	1	4	1	1	1	4	4	1	1	4	4	1	4	4	4	4	4	4	4	4	4	4	4	4	4	4	1	4	4	1	4	4	4	1
1040	*G1226	0	2	2	2	2	2	2	2	2	2	2	2	2	2	2	2	2	2	2	2	2	2	2	2	2	2	2	2	2	2	5	5	2	5	2	5	5	5	5	5	5	5	5	5	0	0	0	2
1041	*G1238b	2	2	5	5	2	5	5	5	5	5	2	2	2	2	5	2	2	2	5	5	2	2	2	2	2	2	2	2	2	5	2	2	2	2	2	2	2	2	2	2	2	2	2	2	2	2	2	5
1042	*G1269	4	4	0	0	4	4	4	4	4	0	0	0	0	4	4	0	1	1	1	4	1	4	1	4	1	1	0	4	4	1	4	4	4	1	1	1	4	1	1	0	0	0	0	4	1	0	0	1
1043	*P1-8	4	4	4	0	0	4	4	0	0	1	4	1	4	4	0	4	1	4	4	0	4	4	1	0	4	4	4	1	4	4	4	4	4	4	0	4	4	4	4	4	1	1	4	1	4	4	4	1
1044	*P2-64b	4	4	4	4	4	4	4	4	4	4	4	0	4	4	0	4	4	4	4	4	4	4	0	4	4	4	4	4	4	0	1	4	4	4	0	0	0	0	0	0	0	0	0	0	0	0	4	4
1045	*P3-4	5	2	5	2	5	5	5	2	5	0	5	5	0	5	0	2	5	5	5	2	5	5	5	5	0	5	5	5	5	5	5	2	5	0	2	5	5	5	2	5	5	0	5	5	5	5	5	5
1046	*pAR054	3	1	1	3	3	2	1	1	1	3	0	3	5	0	3	0	3	0	3	3	3	3	3	3	3	1	2	1	3	0	0	3	3	3	3	0	3	4	4	3	3	3	3	1	1	3	3	3
1047	*pAR065a	4	4	4	4	1	4	4	4	1	1	0	0	0	0	4	4	0	0	4	1	4	1	1	1	4	4	4	4	1	1	0	1	4	1	4	4	4	0	4	1	1	1	4	4	4	4	4	4
1048	*pAR129c	0	4	1	1	4	1	1	4	0	0	1	4	1	4	0	4	1	4	0	4	4	1	1	0	4	4	1	1	4	4	4	4	0	0	0	0	0	4	4	0	1	0	4	4	4	4	0	1
1049	*pAR197b	0	2	5	0	5	5	5	5	5	2	5	5	2	2	5	5	2	5	2	5	5	5	5	5	2	5	0	0	0	5	2	5	5	5	2	2	5	2	5	5	5	0	5	5	2	5	0	5
1050	*pAR202a	5	5	2	5	5	5	5	5	5	5	2	5	2	5	5	5	5	5	5	5	2	5	5	2	2	2	5	5	5	0	5	5	5	2	5	5	2	5	0	0	2	5	5	2	5	5	5	5
1051	*PAR278a	4	4	1	0	4	4	4	4	4	0	0	0	0	0	0	4	4	4	0	0	0	4	1	4	1	4	0	4	4	0	4	4	1	0	0	1	4	4	0	0	0	0	0	0	0	0	0	4
1052	*PAR294a	2	5	5	5	0	5	5	5	5	5	2	2	2	2	0	0	2	2	5	5	2	2	2	5	2	2	0	0	0	0	0	0	2	2	2	2	5	2	2	2	5	2	2	2	2	0	5	2
1053	*pAR3-7	0	1	4	0	1	5	4	1	0	0	3	2	1	4	3	2	4	4	0	5	1	2	0	3	2	2	4	1	1	3	1	2	1	2	4	0	5	0	0	0	0	0	0	0	5	0	3	1
1054	*pAR380	5	5	5	5	5	5	5	5	5	5	5	5	5	5	2	5	2	5	5	2	2	5	5	5	5	2	2	5	5	5	0	5	5	5	5	5	5	2	5	5	2	5	5	5	5	5	5	2
1055	*pAR4-5	0	1	4	1	4	4	4	1	4	1	1	4	4	4	1	1	4	4	1	1	4	4	4	1	4	4	4	4	1	1	1	4	4	0	1	1	1	1	1	1	1	0	4	4	4	1	4	4
1056	*pAR4-9	4	1	1	4	1	4	1	4	1	4	4	1	4	4	1	4	4	4	1	1	1	1	4	4	4	4	4	1	1	1	0	4	4	1	4	4	4	4	4	0	4	4	1	4	4	4	4	4
1057	*pAR550a	5	5	5	5	5	5	2	5	2	5	5	5	2	5	5	2	5	5	5	5	2	5	5	5	5	2	2	5	5	2	5	2	2	2	0	2	5	5	5	2	2	5	2	5	5	2	5	5
1058	*pAR568b	4	4	1	4	1	1	1	1	1	4	1	4	1	4	4	1	1	0	1	0	1	1	1	0	1	4	1	1	4	0	1	4	4	4	4	4	4	0	4	4	4	1	1	1	4	4	4	4
1059	*pAR634	1	3	3	3	3	4	2	3	4	2	3	3	1	3	0	2	3	3	5	0	2	3	2	5	3	3	3	3	3	2	0	2	3	2	2	2	3	3	3	2	3	1	3	3	1	3	2	4
1060	*pAR776	1	4	1	1	4	4	4	4	4	1	4	4	0	1	4	4	4	4	1	4	1	4	1	4	4	4	1	4	4	1	1	4	1	1	4	4	4	4	1	0	0	1	1	1	1	0	4	4
1061	*pAR808	4	1	4	4	1	4	4	4	4	4	4	4	1	4	1	4	1	4	4	4	1	4	4	1	4	1	1	4	4	1	1	4	4	4	4	1	1	1	1	1	4	4	1	1	4	1	1	4
1062	*pAR850a	5	2	2	5	5	5	2	5	0	5	5	0	2	0	5	2	5	5	5	5	0	5	5	5	5	5	5	5	5	2	2	0	5	2	5	2	0	5	0	5	0	5	2	5	2	5	2	5
1063	*pAR850b	5	2	2	2	5	5	2	5	0	5	5	5	0	0	0	0	5	5	5	0	0	2	5	0	5	5	5	2	2	2	5	5	5	2	5	2	5	0	0	5	5	5	2	5	2	5	2	5
1064	*pAR851a	0	0	0	0	5	5	2	5	5	0	0	0	5	5	5	5	5	5	5	5	2	5	0	5	0	5	5	5	5	0	5	2	5	5	0	0	0	0	0	0	0	0	0	0	0	0	5	5
1065	*pAR851b	0	2	2	3	3	3	3	3	2	4	3	3	3	3	4	3	3	3	4	1	2	3	4	3	0	3	3	2	3	4	3	2	3	0	4	3	3	3	4	0	0	0	0	0	0	0	3	3
1066	*pAR918a	4	4	1	4	4	4	4	4	4	4	4	4	0	4	4	4	4	4	4	4	4	4	4	4	4	1	4	4	4	4	4	4	4	4	4	1	4	4	1	0	0	4	4	4	4	4	4	4
1067	*pAR918b	4	4	1	1	4	4	4	4	4	1	1	1	0	1	4	1	4	4	4	4	1	4	4	4	4	0	0	4	4	0	1	1	1	0	0	1	4	4	1	0	0	1	0	0	0	4	4	1
1068	*pAR969b	0	0	2	0	2	2	2	2	5	2	2	2	5	5	2	2	0	2	0	2	5	5	2	2	2	2	2	2	5	0	5	0	2	2	5	0	5	5	0	5	2	5	0	5	2	0	5	5
1069	*pGH232c	5	5	5	5	5	5	5	5	2	5	5	2	5	5	2	2	2	5	2	5	5	5	5	5	5	5	2	5	5	5	5	5	5	2	0	5	5	5	5	5	5	5	5	5	5	5	5	5
1070	*pGH331a	0	1	1	1	1	4	1	4	1	1	1	0	1	4	1	4	1	4	1	4	4	4	4	4	0	1	1	4	1	0	0	1	4	1	0	0	0	0	0	0	0	0	0	0	0	0	0	4
1071	*pGH439	4	4	1	0	4	4	1	1	4	1	1	4	1	1	4	4	4	4	1	4	4	4	4	1	1	0	1	4	1	4	1	4	4	1	0	1	4	1	1	1	1	4	4	4	4	1	4	1
1072	*pGH486	2	4	0	1	3	2	2	3	3	4	3	3	2	2	0	4	4	4	4	4	4	4	4	4	2	3	4	4	2	3	2	3	1	3	3	1	2	1	1	2	3	3	3	1	3	3	2	3
1073	*pGH690a	0	1	5	3	1	3	5	3	3	5	1	4	3	2	3	3	3	3	5	1	2	3	4	1	0	2	5	3	3	5	1	2	3	0	4	5	5	5	0	0	0	0	0	0	0	0	3	3
1074	*pGH690c	4	4	1	4	4	4	1	4	4	1	4	1	4	4	4	4	4	1	4	4	4	4	1	4	4	4	1	4	1	4	4	1	4	4	4	4	4	4	4	0	0	4	4	4	1	1	4	4
1075	*pGH700	1	4	4	1	1	1	1	1	1	4	1	1	1	4	4	1	1	1	0	0	4	1	1	4	1	0	1	4	4	4	0	4	4	1	4	4	4	4	4	1	1	1	4	1	1	1	4	4
1076	*pGH783c	4	4	4	4	4	1	4	4	4	4	4	4	0	4	4	4	4	4	4	4	1	4	4	4	4	4	4	4	4	0	4	4	4	4	4	4	0	4	1	4	4	4	1	1	1	4	4	4
1077	*pVNC149b	0	4	1	0	4	4	4	1	0	1	4	4	0	4	4	4	4	4	4	4	4	1	4	4	4	4	4	4	4	1	1	1	4	1	0	1	1	1	1	1	1	4	1	1	1	1	1	1
1078	*pVNC180b	2	5	5	5	5	5	5	5	5	5	2	0	2	2	5	2	2	2	5	5	2	2	2	5	2	2	2	2	2	2	2	2	2	0	0	2	5	2	2	2	0	2	2	2	2	2	5	2
1079	*pVNC249a	1	5	3	5	3	5	3	3	1	3	1	2	1	1	5	3	3	3	3	0	3	3	3	3	2	2	3	3	1	3	0	3	1	1	3	1	5	1	1	5	3	1	2	1	3	3	3	1
1080	*pVNC249c	2	3	1	5	3	5	5	5	2	3	3	3	2	1	0	3	3	3	3	0	2	5	3	3	5	5	2	2	3	3	5	2	3	3	4	5	5	2	3	2	3	2	2	3	2	3	2	3
1081	*pXP1-40b	0	1	1	0	4	4	1	1	4	1	1	4	0	1	4	1	1	1	4	4	4	1	4	4	4	1	4	4	4	1	4	1	4	0	4	4	4	0	0	1	4	0	1	4	0	1	0	1
1082	*pXP4-66	3	3	3	4	1	4	4	5	2	3	4	3	3	3	0	3	1	3	3	0	3	3	3	0	1	1	4	2	3	5	0	4	2	1	0	3	3	1	4	1	3	4	4	2	2	0	3	1
1083	*BNL3623	2	3	1	3	3	1	1	3	3	2	2	3	3	2	3	2	1	3	2	3	3	3	2	3	3	3	3	1	3	2	3	3	3	3	3	1	2	3	1	3	1	3	3	3	3	1	1	3
1084	*CIR291	0	3	1	3	3	1	2	3	3	3	3	3	3	3	3	2	1	3	2	3	3	3	3	3	3	3	3	1	3	3	3	3	3	2	3	1	3	3	1	3	1	2	3	3	3	1	1	3
1085	*NAU3917a	3	3	1	2	3	3	3	2	1	1	3	2	1	3	2	2	3	1	3	2	1	1	1	3	2	3	3	1	3	3	3	1	1	1	2	1	2	2	3	1	3	3	1	3	1	1	2	1
1086	*BNL834	3	2	3	3	1	3	1	3	2	2	3	3	3	3	3	1	1	3	2	1	2	3	3	3	3	3	3	2	3	2	3	2	3	3	0	1	1	3	3	3	3	3	1	3	3	3	1	1
1087	*BNL3065	3	3	1	1	3	3	2	2	2	3	2	1	3	3	1	3	1	1	1	3	2	3	3	3	2	2	2	1	1	1	3	2	3	1	3	3	2	3	2	1	3	2	3	2	3	1	3	3
1088	*NAU1246	3	3	3	3	2	3	2	1	3	2	3	3	1	3	3	2	1	3	3	3	3	3	2	1	3	3	3	3	3	2	2	2	3	2	2	2	1	3	3	2	1	1	3	3	3	1	2	2
1089	*BNL2449	1	3	2	3	1	2	2	3	3	1	1	3	3	1	3	1	2	3	1	3	3	3	1	0	3	3	3	2	3	1	3	3	3	3	3	2	1	3	2	3	2	3	3	3	3	2	2	3
1090	*NAU5129	3	1	3	3	2	1	2	2	3	1	3	1	3	3	2	2	3	1	2	1	3	1	1	3	0	3	3	1	3	1	3	3	2	2	0	3	0	3	3	0	3	3	2	1	3	1	0	1
1091	*STS150	3	1	3	3	1	3	3	1	3	2	1	2	3	3	3	2	2	1	1	2	3	2	3	2	1	2	2	3	1	2	3	1	3	3	3	3	1	1	2	3	2	3	3	3	3	3	2	3
1092	*STS1155b	3	3	1	3	1	3	3	3	1	0	1	2	3	2	3	2	1	3	2	0	1	2	3	3	3	3	1	3	3	1	3	2	3	3	2	3	3	2	3	3	3	2	3	3	1	1	3	3
1093	*CIR112	3	3	3	1	2	2	0	3	3	2	2	2	1	3	2	3	3	3	3	3	3	3	3	3	3	3	3	2	3	3	3	3	2	3	3	3	3	3	3	3	3	2	3	3	3	3	1	3
1094	*BNL3424	3	2	3	1	1	3	1	3	2	3	3	3	3	3	3	1	3	3	2	1	2	3	3	3	3	3	3	2	3	2	3	2	3	3	3	1	1	1	3	3	3	3	1	3	3	3	1	1
1095	*BNL3500	3	3	1	1	3	3	1	2	1	3	2	1	2	3	3	3	3	1	1	3	3	3	3	3	2	2	2	1	1	1	3	2	3	1	3	3	2	3	3	1	3	3	1	3	3	3	3	3
1096	*BNL3923	3	3	1	1	1	3	1	2	1	3	2	1	2	3	3	3	3	1	1	3	3	3	3	3	2	2	2	1	1	1	0	2	3	1	3	3	2	3	3	1	3	3	1	3	3	3	3	3
1097	*CIR253	1	0	1	2	3	1	0	2	1	2	1	1	1	2	1	3	2	2	1	3	1	3	3	1	2	3	3	3	1	3	2	2	3	1	1	2	3	1	2	1	2	3	1	1	3	3	1	1
1098	*JESPR304	2	3	2	3	2	3	0	1	3	3	1	3	1	3	3	2	1	3	3	1	3	1	2	1	3	1	1	3	3	3	3	3	3	3	3	2	1	2	2	3	1	2	2	2	2	2	3	2
1099	*DPL0119	2	3	1	3	1	3	2	3	1	2	3	3	3	3	1	3	3	3	1	1	3	3	1	1	3	3	3	1	3	3	3	1	3	3	1	3	3	3	1	3	2	3	2	3	3	3	1	1
1100	*DPL0847	2	3	3	1	2	3	1	1	3	1	3	0	3	2	3	2	2	1	1	3	3	3	3	3	3	3	3	3	2	1	3	3	3	2	3	1	3	3	3	2	1	2	2	3	3	1	2	3
1101	*DPL0353b	3	1	3	1	2	1	2	2	1	3	3	1	2	2	3	3	3	3	3	3	1	3	3	3	3	1	1	2	3	3	1	2	3	1	1	3	2	2	2	2	1	3	3	3	3	1	2	1
1102	*NAU3016	3	1	3	2	1	3	3	1	3	2	1	2	2	1	3	2	2	3	1	1	3	3	3	2	1	2	2	3	1	3	3	1	1	3	3	3	1	1	2	3	2	3	3	3	1	3	2	3
1103	*NAU2836b	3	1	3	2	3	3	3	1	3	2	0	2	3	3	3	2	2	3	1	2	3	2	3	2	1	3	3	3	1	3	3	1	3	3	3	3	3	1	3	3	2	3	3	2	3	3	1	3
1104	*STS151	4	1	4	4	1	4	4	1	4	4	1	4	4	4	4	4	4	4	1	4	4	4	4	4	1	4	4	4	1	4	4	1	4	4	4	4	1	1	4	4	4	4	4	4	1	4	4	4
1105	*STS441	4	4	4	4	4	1	4	4	4	4	4	1	4	4	4	1	4	4	4	4	4	4	4	4	4	4	4	4	4	4	4	4	4	4	4	4	4	4	4	4	1	4	4	1	4	4	4	4
1106	*BNL2496B	4	1	4	4	1	4	4	1	4	4	1	4	4	4	4	4	4	4	1	4	4	4	4	4	1	4	4	4	1	4	4	1	4	4	4	4	1	1	4	4	4	4	4	4	1	4	4	4
1107	*BNL2650	4	1	1	4	1	4	1	4	4	4	4	1	4	4	4	4	1	4	4	1	4	4	4	4	1	4	4	4	1	4	4	4	4	4	1	4	4	4	4	4	1	4	4	4	4	4	4	1
1108	*DPL0283	4	4	1	1	4	4	1	4	4	4	4	1	4	4	1	4	1	1	1	4	4	4	4	4	4	4	4	1	1	1	4	4	4	1	4	4	4	4	4	1	4	4	1	4	4	4	4	4
1109	*STV037	5	5	5	2	5	5	2	5	5	5	0	0	2	5	5	5	5	5	5	5	5	5	2	5	5	5	5	2	5	5	5	5	5	5	5	5	5	2	5	5	5	2	5	5	2	5	2	5
1110	*STV016	5	2	2	5	5	5	5	5	2	5	0	0	5	5	5	2	2	5	2	2	2	5	5	5	5	5	5	5	2	0	5	5	5	5	5	2	2	5	2	5	5	5	5	2	5	5	5	5
1111	*STV169	5	2	5	5	5	5	5	5	2	2	5	5	5	5	5	5	5	5	2	5	5	5	5	5	5	5	5	2	5	2	5	2	5	5	5	5	5	5	5	5	5	5	5	5	5	5	5	5
1112	*NAU3558a	3	3	3	1	2	0	0	3	2	2	2	2	3	3	3	2	3	2	3	2	3	2	2	3	2	3	2	2	2	2	1	2	2	3	2	3	2	2	3	2	1	3	3	2	1	2	2	2
1113	*NAU5383	3	0	3	3	2	3	2	1	3	2	3	3	1	3	3	2	1	3	1	1	3	3	2	1	3	3	3	3	3	2	3	2	3	2	2	2	1	3	3	2	1	1	3	3	1	1	2	2
1114	*NAU1067	1	0	1	1	2	0	2	0	1	0	0	3	2	3	3	2	3	3	3	1	1	1	3	3	1	3	2	3	3	3	2	2	3	1	3	3	1	2	3	3	2	2	3	1	3	3	1	3
1115	*NAU2120	3	0	3	2	3	3	3	3	3	3	3	1	3	3	3	3	3	3	3	3	3	3	3	3	3	3	3	3	3	3	3	2	3	3	3	3	3	3	2	3	3	3	3	3	3	3	2	3
1116	*BNL1707a	5	5	5	5	5	2	5	5	2	2	0	5	5	5	5	2	5	5	5	5	2	5	5	5	5	5	5	5	5	5	5	5	5	5	5	5	5	5	5	5	5	5	5	5	5	5	5	5
1117	*NAU2353	2	2	5	2	2	2	5	5	5	5	5	2	5	2	5	5	2	2	2	5	2	5	2	5	2	5	5	2	2	5	5	2	5	5	5	5	5	2	2	5	2	5	5	5	5	5	5	5
1118	*NAU3777	4	1	1	4	4	1	1	4	4	4	4	1	4	1	4	1	4	1	4	4	4	4	1	1	4	1	1	4	4	4	1	4	4	1	4	1	1	4	4	4	4	1	1	4	4	4	1	4
1119	*NAU5270b	5	5	5	5	5	5	5	5	5	5	5	5	5	2	5	5	2	5	5	5	5	5	5	5	5	5	5	5	2	2	5	5	5	5	5	2	5	5	5	2	5	5	5	5	5	5	5	5
1120	*NAU5120b	2	5	5	5	5	5	5	5	5	5	5	5	5	5	5	5	5	5	5	5	5	5	5	5	2	5	5	5	5	5	5	5	5	5	5	2	5	5	5	5	5	5	5	5	5	5	5	5
1121	*MUCS039	5	5	5	5	2	5	5	5	5	5	5	5	5	5	5	5	5	5	5	5	5	5	5	5	2	5	5	5	5	5	5	5	5	5	2	5	5	5	5	5	5	5	5	5	5	5	5	5
1122	*DPL0317	4	4	4	4	4	4	4	4	4	4	4	4	4	4	4	1	4	4	4	1	4	1	4	4	4	4	4	4	4	4	4	4	1	1	1	4	1	4	4	1	4	4	4	1	4	4	4	1
1123	*NAU845b	5	5	2	5	5	5	5	2	5	5	5	2	5	2	5	5	5	5	5	2	5	2	5	5	5	5	5	2	2	5	5	5	5	2	5	5	5	5	5	5	5	5	5	5	5	5	5	5
1124	*BNL686b	5	5	5	2	2	5	0	5	0	5	0	0	5	5	5	2	5	5	2	2	5	5	0	5	5	5	5	5	2	5	5	5	5	0	5	5	5	5	5	5	5	5	5	5	5	5	5	2
1125	*BNL2772b	5	5	5	5	2	5	2	5	2	5	5	5	5	5	5	5	2	5	5	2	2	5	5	2	5	5	2	5	5	0	5	5	2	5	5	5	5	2	5	5	5	5	5	5	5	5	5	5
1126	*NAU4073b	5	5	5	2	2	2	0	2	5	5	2	2	2	5	5	5	5	2	5	2	5	2	5	5	5	5	0	5	5	5	5	5	5	5	2	2	5	5	5	5	5	2	5	2	5	5	5	5
1127	*BNL1227b	5	5	5	2	5	2	0	2	5	5	5	2	5	5	5	5	5	5	5	5	5	5	5	2	5	5	2	5	2	5	2	2	5	5	2	5	2	5	5	5	5	5	5	5	5	5	2	2
1128	*BNL530b	5	2	2	2	5	5	5	5	5	5	5	2	5	2	5	5	5	2	5	2	5	5	5	2	2	5	2	2	2	2	5	2	5	2	5	5	5	2	5	5	5	5	5	5	2	5	2	2
1129	*BNL530c	5	2	5	2	5	5	5	5	5	5	5	5	5	2	5	5	2	2	5	5	5	2	5	2	2	2	2	2	2	5	5	5	5	2	5	5	2	2	5	5	5	5	5	5	2	5	5	2
1130	*CIR203b	4	4	4	4	4	4	4	4	4	1	1	4	4	4	4	4	4	4	4	4	4	1	4	4	4	4	4	1	1	1	4	4	1	4	4	4	1	4	1	4	4	4	4	1	4	1	4	1
1131	*NAU5418	4	4	1	4	4	4	0	1	4	4	4	4	4	4	4	4	4	4	4	4	4	4	4	4	1	4	4	1	4	1	1	4	4	1	4	4	4	4	4	4	4	4	4	4	1	1	4	4
1132	*BNL4069	3	3	2	2	3	3	1	1	2	1	2	3	3	3	3	3	3	3	2	3	2	3	1	2	3	3	3	3	1	2	3	3	3	3	1	3	2	2	2	3	3	3	1	3	3	1	3	1
1133	*BNL3449	5	0	0	2	2	5	5	5	5	5	5	5	5	5	5	5	5	2	5	5	5	5	5	2	2	2	2	5	5	5	5	5	5	2	5	5	5	5	5	5	2	5	2	5	2	5	2	5
1134	*NAU2679c	5	5	5	5	5	5	5	5	5	5	0	2	5	5	2	5	5	5	5	2	5	5	5	2	5	5	2	5	5	5	5	2	5	5	2	2	5	5	2	5	5	5	5	5	5	5	5	5
[truncated: 44 more columns]
