# Supplementary material for: A Genetic Map Between Gossypium hirsutum and the Brazilian Endemic G. mustelinum and Its Application to QTL Mapping
Source: G3 (Bethesda). 2016 Mar 31;6(6):1673–85. doi: 10.1534/g3.116.029116 (PMC4889663; doi:10.1534/g3.116.029116)
Supplement: Supplemental Material [file supp_g3.116.029116_FileS2.xlsx]

## Sheet: POP10
Genotype data	Note: 1=A (G.hirsutum homozygous) 2=B G.mustelinum homozygous 3=H (heterozygous) 4=C (not 1) 0=- (missing data)
Chromosome	Marker No.	Marker name	Location on the HM map (cM)	POP10-1	POP10-2	POP10-3	POP10-4	POP10-5	POP10-6	POP10-7	POP10-8	POP10-9	POP10-10	POP10-11	POP10-12	POP10-13	POP10-14	POP10-15	POP10-16	POP10-17	POP10-18	POP10-19	POP10-20	POP10-21	POP10-22	POP10-23	POP10-24	POP10-25	POP10-26	POP10-27	POP10-28	POP10-29	POP10-30	POP10-31	POP10-32	POP10-33	POP10-34	POP10-35	POP10-36	POP10-37	POP10-38	POP10-39	POP10-40	POP10-41	POP10-42	POP10-43	POP10-44	POP10-45	POP10-46
Chrom1	1	BNL3580	0	3	1	3	3	3	3	1	2	2	3	2	2	2	2	1	3	3	3	1	2	1	1	2	1	2	3	1	3	1	3	1	2	3	2	2	3	1	3	1	3	2	2	3	1	1	1
Chrom1	2	TMHD03	62.8	3	1	1	1	3	3	1	2	3	3	3	3	3	2	1	1	3	3	3	2	3	2	2	1	3	3	1	3	1	3	3	2	3	2	2	1	0	0	1	3	2	2	3	1	3	1
Chrom1	3	MUSS523b	74.3	4	4	1	4	1	4	4	4	4	4	4	4	4	4	4	4	4	4	4	4	4	4	4	1	4	1	1	4	1	4	4	4	4	4	4	4	4	4	1	4	4	4	4	4	4	4
Chrom1	4	MUSS161	137.8	1	1	1	3	1	3	3	2	2	3	3	1	1	2	2	3	3	3	3	3	3	1	3	1	2	2	1	3	2	3	3	1	3	3	3	1	2	3	1	1	1	1	3	3	3	3
Chrom15	5	BNL1667a	14	3	1	3	3	3	3	3	2	3	3	2	2	2	2	1	3	3	3	0	2	1	1	2	1	3	3	1	3	1	3	1	2	3	2	2	1	1	3	1	3	2	2	3	1	3	3
Chrom15	6	NAU4045	36.9	1	1	1	4	1	1	1	1	1	1	1	1	1	1	1	1	1	1	1	1	1	1	1	4	1	1	4	1	1	1	1	1	1	1	1	4	1	1	1	1	1	1	1	1	1	1
Chrom15	7	NAU5138	216.5	1	1	1	1	1	1	1	1	1	1	1	1	1	1	1	1	1	1	3	1	1	1	1	1	1	1	1	1	1	1	1	1	1	1	1	1	3	1	1	1	1	1	1	1	1	1
Chrom15	8	MUCS422	222.3	1	1	1	1	1	1	1	1	3	1	1	1	1	1	1	1	1	1	1	1	1	1	1	1	1	1	1	1	1	1	1	1	1	1	1	1	1	1	1	1	1	1	1	1	1	1
Chrom14	9	BNL226a	114.1	4	1	4	4	4	4	4	4	1	4	4	4	1	4	4	4	4	4	4	4	4	4	4	4	1	1	4	4	1	4	4	4	4	4	1	1	4	4	1	4	4	1	4	4	4	4
Chrom3	10	DPL0354	79.7	2	3	2	3	3	1	1	1	3	3	2	1	1	1	1	3	3	3	3	3	3	3	2	1	3	3	3	3	3	3	1	1	3	1	3	1	1	0	3	3	1	3	3	3	1	3
Chrom3	11	DPL0605	96.2	3	3	2	3	3	1	0	1	3	3	2	1	1	1	3	3	2	2	3	3	3	3	2	3	3	3	3	2	3	3	1	3	3	1	3	1	1	3	3	3	3	2	3	1	1	3
Chrom3	12	BNL3441	129	3	3	2	3	3	3	1	1	3	3	1	1	1	1	3	1	3	3	1	3	3	3	2	3	3	3	3	2	3	3	1	3	3	1	3	1	1	3	3	3	3	2	1	1	1	3
Chrom17	13	BNL1606	36.7	3	1	2	3	3	1	3	3	3	2	3	2	1	1	2	3	1	3	3	3	3	3	3	1	3	3	1	1	2	1	3	2	1	2	2	3	2	1	2	3	3	1	3	1	1	3
Chrom17	14	NAU3639	67.2	3	3	2	3	3	3	1	1	0	1	1	2	1	1	3	2	3	3	3	3	1	3	1	1	3	3	1	1	3	1	1	3	1	3	3	1	3	3	2	1	1	1	3	3	3	1
Chrom17	15	NAU5443	100.8	3	1	3	3	0	1	3	3	0	3	3	3	1	1	3	3	3	3	0	3	3	3	3	1	3	1	1	1	3	3	3	3	1	3	3	3	3	1	3	3	3	1	3	3	1	3
Chrom4	16	DPL0196a	96.5	3	1	1	3	3	3	3	3	3	3	3	1	2	1	3	3	3	2	1	2	1	1	3	2	1	2	1	2	2	1	3	2	1	3	3	1	1	1	3	2	3	3	1	1	3	3
Chrom4	17	MUSB1050	98.3	3	1	1	3	3	3	3	3	3	3	3	1	2	1	3	3	3	3	3	2	1	1	3	3	1	2	1	3	2	1	3	3	1	3	3	1	3	1	3	2	3	3	1	1	1	3
Chrom4	18	DPL0085	109.3	3	1	1	3	3	3	3	3	3	3	1	1	2	1	3	3	3	3	1	2	1	1	3	2	1	2	1	3	3	3	2	3	1	3	3	1	1	1	3	2	3	3	1	1	1	3
Chrom4	19	DPL0667	109.4	3	1	1	3	3	3	3	3	3	3	1	1	2	1	3	3	3	3	1	2	1	1	3	3	1	2	1	3	3	3	2	3	1	3	3	1	1	0	3	3	3	3	1	1	1	3
Chrom4	20	DPL0494	130.6	3	1	1	3	1	3	3	3	3	3	1	3	2	1	1	3	3	3	3	2	1	3	2	2	1	2	1	3	1	1	2	3	1	3	3	1	3	1	3	2	3	3	1	1	1	3
Chrom22	21	DPL0055	49.4	3	1	1	3	3	3	1	2	3	3	3	3	1	3	2	1	1	3	3	3	1	3	2	3	2	3	1	3	1	1	2	2	3	1	1	1	2	1	1	3	2	1	3	3	3	3
Chrom22	22	NAU2376	76.8	1	1	1	3	3	3	0	2	3	3	1	3	1	3	2	1	1	3	3	3	1	2	2	3	2	3	1	3	1	3	2	2	3	3	1	1	2	1	1	3	3	1	3	3	3	3
Chrom22	23	CIR048	83.9	1	1	1	3	3	3	1	2	1	3	1	3	1	3	2	1	3	3	3	3	1	2	2	3	2	3	1	3	1	3	2	2	3	3	1	1	2	1	1	3	3	1	3	3	3	3
Chrom22	24	BNL530a	93.4	1	1	1	4	4	4	4	4	0	4	1	4	1	4	4	1	4	4	4	4	4	1	4	4	1	4	4	4	4	4	4	4	4	4	4	1	4	1	1	4	4	4	4	4	4	4
Chrom19	25	BNL285	78	1	2	1	1	3	1	0	1	1	1	3	1	3	3	1	1	0	3	3	3	3	1	3	3	1	3	3	3	3	1	1	1	1	3	3	3	2	1	1	3	1	3	1	3	3	3
Chrom19	26	DPL0444	91.1	1	2	1	1	3	1	1	1	3	3	2	1	3	3	1	1	1	3	3	3	3	3	2	3	1	3	3	3	3	1	1	3	1	1	3	3	3	1	1	3	3	1	1	3	3	3
Chrom19	27	BNL3903	107.2	1	2	1	3	1	1	3	3	1	1	3	1	3	3	1	1	1	1	3	3	3	3	2	2	1	3	3	3	3	3	1	3	1	3	3	3	2	1	1	3	3	1	1	3	3	3
Chrom19	28	BNL3811	113	1	2	1	3	3	1	0	3	1	1	3	1	3	3	1	1	1	3	3	3	3	3	2	2	1	3	3	3	3	1	1	3	1	3	3	3	2	1	1	3	0	0	1	3	3	3
Chrom19	29	BNL3977	157.4	3	1	1	3	3	3	3	3	3	3	3	1	3	3	1	1	3	3	3	2	3	1	3	1	1	3	1	3	1	3	1	3	1	3	3	3	3	1	3	3	3	3	3	2	1	3
Chrom25	30	BNL1163	175.1	1	1	1	1	1	1	1	0	1	1	1	1	1	1	1	1	1	1	1	1	1	1	1	2	1	1	1	1	1	1	1	1	1	1	1	1	1	1	1	1	1	1	1	1	1	1
Chrom24	31	BNL2772a	97	1	1	1	1	1	1	1	1	4	1	1	1	1	1	1	1	1	1	0	1	1	1	1	4	1	1	1	1	1	1	1	1	1	1	1	1	1	1	1	1	1	1	0	1	1	1
Chrom9	32	DPL0854	23.6	2	1	3	3	3	3	3	3	2	2	2	3	3	1	2	3	2	3	3	3	3	3	3	1	3	1	3	3	3	3	1	1	3	3	1	1	3	3	1	3	3	2	3	3	3	2
Chrom9	33	DPL0507	28.6	2	1	3	3	3	3	3	3	3	2	2	3	3	1	2	3	3	3	2	3	3	3	3	1	3	1	3	3	3	3	1	1	3	3	1	3	2	3	3	3	3	2	3	1	3	2
Chrom9	34	BNL3031b	71.2	3	3	3	3	3	3	3	2	2	2	2	3	3	1	2	3	2	1	3	3	3	2	3	1	1	1	1	3	1	0	3	1	2	2	0	3	3	3	1	3	3	2	3	1	2	3
Chrom9	35	DPL0395	265.5	1	1	1	1	1	1	1	1	1	1	1	1	1	1	1	1	1	1	4	1	1	1	1	4	1	1	1	1	1	1	1	1	1	1	1	1	1	4	1	1	1	1	1	1	1	1
Chrom9	36	BNL3985	292.7	1	1	1	1	0	1	1	1	1	1	1	1	1	1	1	1	1	1	1	1	1	1	1	4	1	1	1	1	1	1	1	1	1	1	1	1	1	4	1	1	1	1	1	1	1	1
Chrom23	37	BNL686a	32.1	1	1	1	4	4	1	4	4	1	4	4	4	4	1	1	1	4	4	0	1	1	4	4	1	1	4	1	1	1	1	1	1	1	1	1	1	1	1	1	4	1	1	1	1	1	1
Chrom23	38	BNL3383	50.8	1	1	1	3	1	1	1	3	1	0	2	3	3	3	1	1	3	1	1	3	1	2	2	1	1	3	1	1	2	1	3	1	1	3	2	1	1	1	1	1	1	3	3	3	3	1
Chrom23	39	BNL3511	80.3	1	1	3	3	1	1	3	2	3	3	3	3	3	3	3	1	3	1	3	3	1	1	3	1	1	3	1	1	3	1	3	1	1	1	3	1	3	1	1	1	1	3	3	3	3	1
Chrom10	40	BNL2631	52.9	1	1	1	1	1	1	1	1	1	1	1	1	1	1	1	1	1	1	1	1	1	1	1	3	1	1	1	1	1	1	1	1	1	1	1	1	1	1	1	1	1	1	1	1	1	1
Chrom10	41	CIR166a	102.6	1	1	1	1	1	1	1	1	1	1	1	1	1	1	1	1	1	1	3	1	1	1	1	1	1	1	1	1	1	1	1	1	1	1	1	1	3	1	1	1	1	1	1	1	1	1
Chrom10	42	STS863	152.8	1	4	4	4	4	4	1	4	4	4	4	4	1	4	1	1	4	4	4	4	1	1	4	4	4	4	1	4	4	4	4	4	1	4	4	1	4	4	4	4	4	4	1	4	1	4
Chrom11	43	NAU453	80.8	3	1	1	2	3	3	3	3	3	2	1	3	1	2	1	3	3	3	3	2	1	3	2	2	3	1	1	1	3	3	2	2	1	2	3	1	3	1	1	1	3	3	2	3	3	3
Chrom11	44	BNL1408	87.5	4	1	1	4	4	4	1	4	4	4	1	4	1	4	1	4	4	4	1	4	1	4	4	4	4	1	1	4	4	1	4	4	1	4	4	1	1	1	1	1	4	4	4	4	4	4
Chrom11	45	NAU3695	199.4	1	1	1	1	1	1	1	1	1	1	1	1	1	1	1	1	1	4	4	1	1	1	1	4	1	4	1	1	1	1	1	1	1	1	1	1	4	1	1	1	1	1	1	1	1	1
Chrom21	46	BNL3997	78.2	3	1	1	2	2	3	1	3	3	3	3	3	1	2	1	3	3	3	1	3	1	3	3	2	3	1	1	3	3	1	2	2	1	2	3	1	1	1	1	1	2	3	3	3	3	3
Chrom21	47	DPL0253	79.7	4	1	1	4	4	4	1	4	4	4	4	4	1	4	1	4	4	4	0	4	1	4	4	4	4	1	4	4	4	1	4	4	1	4	4	1	1	1	0	1	4	4	4	4	4	4
Chrom13	48	CIR096	74.5	1	1	1	1	1	1	1	1	1	1	1	1	1	1	1	1	1	1	3	1	1	1	1	1	1	1	1	1	1	1	1	1	1	1	1	1	3	1	1	1	1	1	1	1	1	1
Chrom18	49	STS1155b	78.2	1	1	1	1	1	1	1	1	1	1	1	1	1	1	1	1	1	1	0	1	1	1	1	1	1	1	1	1	1	1	1	1	1	1	1	1	1	1	1	1	1	1	1	1	1	1
Chrom18	50	MUSS603	148.5	1	1	1	1	3	1	1	1	3	1	1	1	1	1	1	1	1	1	0	1	1	1	1	3	1	1	1	1	1	1	1	1	1	1	1	1	3	0	1	1	1	1	1	1	1	1
Chrom18	51	DPL0249	227.8	1	1	1	1	1	1	1	1	1	1	1	1	1	1	1	1	1	1	0	1	3	1	1	3	1	1	3	1	1	1	1	1	1	1	1	1	3	0	1	1	1	1	1	1	1	1
	Phenotype data	ELO-BC3F2		6	5.6	6.2	5.6	5.3	5	4.9	5.2	6	6	-	-	7.5	6.7	4.9	5	-	-	5.2	6.4	7.5	5.5	-	6.6	4.7	7.3	7.9	-	-	-	6	-	4.1	-	6.6	5.3	-	7.1	-	-	6.7	-	-	-	5.2	-
		ELO-BC3F2:3		6.1	6.35	6.45	5.7	5.5	5.85	5.8	5.65	5.25	6.1	-	-	6.15	5.65	5.9	5.85	-	5.15	5	5.9	7.15	6.85	5.8	6.2	4.65	6.5	6.9	6.25	6.65	-	5.6	4.95	4.5	5.65	6.7	5.5	6.15	6.2	-	5.6	7.85	6.4	-	5.2	5.15	6.45
		ELO-BC3F2:4		4.25	5.2	5.35	4.6	4.65	4.95	4.85	4.75	4.6	5.5	-	-	5.15	4.25	4.85	4.75	-	4	4.25	4.9	5	5.45	5.05	4.55	4.5	5.7	5.85	4.8	5.25	-	4.8	4.45	3.85	4.55	5.55	4.55	4.4	5.25	-	4.05	5.75	4.9	-	4.8	4.05	4.2
[truncated: 95 more columns]

## Sheet: POP11
Genotype data	Note: 1=A (G.hirsutum homozygous) 2=B G.mustelinum homozygous 3=H (heterozygous) 4=C (not 1) 0=- (missing data)
Chromosome	Marker No.	Marker name	Location on the HM map (cM)	POP11-1	POP11-2	POP11-3	POP11-4	POP11-5	POP11-6	POP11-7	POP11-8	POP11-9	POP11-10	POP11-11	POP11-12	POP11-13	POP11-14	POP11-15	POP11-16	POP11-17	POP11-18	POP11-19	POP11-20	POP11-21	POP11-22	POP11-23	POP11-24	POP11-25	POP11-26	POP11-27	POP11-28	POP11-29	POP11-30	POP11-31	POP11-32	POP11-33	POP11-34	POP11-35	POP11-36	POP11-37	POP11-38	POP11-39	POP11-40	POP11-41	POP11-42	POP11-43	POP11-44	POP11-45	POP11-46
Chrom1	1	MUSS085	118.1	3	3	3	3	3	2	3	3	3	3	3	1	3	1	3	1	1	3	3	1	1	3	3	3	3	3	3	3	3	3	3	3	3	3	2	3	3	3	1	2	1	3	3	3	3	2
Chrom1	2	MUSS161	137.8	2	3	3	3	3	2	2	3	2	3	3	1	3	1	3	3	1	3	3	3	1	3	3	3	3	3	3	3	3	3	3	3	3	3	2	3	1	3	1	2	1	3	3	1	2	2
Chrom15	3	BNL1350	137.9	1	3	3	2	2	1	1	3	3	3	1	1	1	1	1	1	1	3	3	1	1	2	3	3	3	2	3	3	3	1	3	1	3	3	2	3	3	2	2	1	2	2	3	1	2	3
Chrom15	4	BNL2646	146.2	1	3	3	3	3	1	3	3	3	3	3	1	1	1	1	1	1	3	3	3	1	3	3	3	3	2	3	3	3	1	3	3	3	3	3	3	3	3	1	0	1	1	3	1	3	3
Chrom15	5	BNL2700	149.6	1	3	1	3	3	1	1	3	3	3	1	1	1	1	1	1	1	3	2	1	1	1	3	3	3	2	3	3	3	1	3	1	2	2	3	3	3	3	1	1	1	1	3	1	1	3
Chrom15	6	STS1661	165.2	1	4	4	4	4	1	1	4	4	4	4	1	1	1	1	4	1	4	4	1	1	1	4	4	4	4	4	4	4	1	4	1	4	4	4	4	4	4	1	1	1	1	4	1	1	4
Chrom2	7	BNL3512a	30	2	2	3	1	3	3	3	3	1	1	3	1	3	1	3	3	1	3	1	2	1	1	3	3	3	1	3	1	3	2	1	3	1	1	1	1	2	3	1	1	1	1	3	2	3	3
Chrom14	8	BNL226a	114.1	1	4	4	4	4	4	4	4	1	1	4	1	1	1	4	4	4	4	4	1	1	4	4	4	4	1	4	4	4	4	1	1	4	1	4	4	1	4	4	1	4	4	4	4	1	1
Chrom17	9	NAU5443	100.8	1	3	3	3	3	3	3	3	3	3	1	1	3	1	3	1	1	3	3	1	1	3	3	3	3	3	3	3	3	3	1	3	3	3	1	3	1	3	3	1	1	3	3	1	1	1
Chrom4	10	DPL0196a	96.5	1	3	1	1	3	3	3	3	3	3	2	2	1	1	3	2	1	3	3	1	1	3	3	3	3	3	3	3	1	3	1	1	3	2	3	1	3	2	3	3	1	2	2	2	3	3
Chrom4	11	MUSB1050	98.3	1	3	1	1	3	3	3	3	3	3	2	3	1	1	3	1	1	3	3	1	1	3	3	3	3	3	3	0	1	3	1	1	3	3	3	1	3	2	3	3	1	2	2	2	3	3
Chrom4	12	DPL0085	109.3	1	3	1	1	3	3	3	3	3	3	3	2	1	3	3	1	1	3	3	1	2	3	3	3	3	3	3	3	3	3	1	3	3	3	3	1	3	3	3	3	1	2	2	2	3	3
Chrom4	13	DPL0667	109.4	1	3	1	1	3	3	3	1	3	3	2	3	1	1	3	1	1	3	3	3	1	3	3	3	3	3	3	3	1	3	1	1	3	3	3	1	3	3	3	3	1	3	2	2	3	3
Chrom4	14	DPL0494	130.6	1	3	3	1	3	1	1	1	3	1	3	3	0	1	2	3	1	2	3	1	1	1	3	3	1	1	3	3	1	3	1	1	3	3	3	3	1	3	3	3	1	3	2	2	3	3
Chrom22	15	DPL0055	49.4	2	1	3	3	3	3	3	1	3	3	2	3	3	3	2	3	1	2	3	1	3	1	3	3	3	2	3	1	3	1	3	1	3	2	3	3	1	3	2	3	1	3	3	1	3	3
Chrom22	16	NAU2376	76.8	3	1	3	3	3	3	3	3	3	3	3	2	3	3	2	3	1	2	3	1	3	1	1	3	3	2	3	3	3	1	1	1	3	3	3	1	1	1	3	2	1	3	3	1	3	3
Chrom19	17	DPL0140	36.4	3	3	3	1	1	3	3	1	1	1	3	1	1	3	2	3	2	3	3	1	3	1	3	3	3	3	1	1	1	1	1	3	3	3	3	3	1	1	1	3	2	1	2	3	1	3
Chrom19	18	CIR212	63.9	3	3	3	1	3	3	3	3	1	1	3	1	1	3	3	3	3	3	3	1	3	1	3	3	3	3	3	3	1	1	1	3	3	3	3	1	1	1	1	1	3	3	3	3	1	1
Chrom19	19	BNL285	78	3	3	3	1	3	3	3	3	3	1	3	1	1	1	3	3	3	3	1	1	1	1	3	3	3	3	3	1	1	1	1	3	3	3	2	1	1	1	1	1	3	3	3	3	1	1
Chrom19	20	DPL0444	91.1	3	3	3	1	3	3	3	3	3	1	3	1	3	1	3	2	1	3	1	1	1	1	3	3	3	3	3	1	1	1	3	3	3	3	2	1	1	1	1	1	1	3	3	2	1	1
Chrom6	21	CIR298	31.4	3	1	3	3	3	3	3	3	3	1	1	3	1	3	3	3	1	1	3	1	3	1	3	3	3	0	3	3	3	3	3	1	3	3	1	3	3	3	3	3	1	1	3	3	3	3
Chrom6	22	NAU3427b	257.6	4	4	4	1	1	4	4	4	1	1	4	1	1	1	1	4	1	1	4	1	1	4	4	4	1	0	4	4	4	1	4	1	1	1	4	4	4	1	1	1	1	4	4	4	4	4
Chrom7	23	DPL0234	85.9	3	1	1	1	3	2	3	3	1	1	3	1	1	1	3	3	2	3	3	1	1	3	3	3	3	2	3	3	3	3	1	1	3	2	1	3	3	2	3	3	2	3	1	2	3	3
Chrom7	24	MUSS006	101.3	1	1	1	3	3	2	3	1	1	1	3	1	1	1	3	3	2	3	3	1	1	3	3	3	3	3	3	3	3	3	1	1	3	3	1	3	3	2	1	3	2	3	1	1	1	3
Chrom7	25	NAU2002	172.9	1	4	4	4	4	4	4	1	1	1	4	1	1	1	4	1	4	4	4	1	1	4	4	4	1	1	4	4	4	4	1	4	4	4	1	1	4	4	1	4	4	4	4	4	4	4
Chrom7	26	MUCS616	186.4	1	3	3	3	3	2	3	1	1	1	3	1	1	3	3	1	1	3	1	1	3	3	3	3	1	1	3	3	3	2	1	3	3	3	1	1	2	3	1	3	1	3	3	3	3	3
Chrom8	27	CIR343	97	3	3	2	3	3	3	3	2	1	1	1	1	1	3	3	3	1	2	2	1	3	3	3	3	3	2	3	2	1	3	1	3	3	3	3	3	3	1	3	3	1	2	3	2	1	3
Chrom8	28	DPL0220	128.4	1	3	3	3	3	3	3	3	1	1	1	1	1	3	3	2	1	2	3	1	1	3	1	3	1	3	3	3	1	1	3	1	1	3	3	1	1	1	1	3	1	2	2	2	1	3
Chrom24	29	TMHB1	22.3	1	3	1	1	1	3	3	3	1	3	3	1	1	3	3	2	1	2	3	1	3	3	3	3	1	3	3	2	1	3	1	1	3	3	2	1	2	3	1	1	1	1	1	3	2	2
Chrom24	30	NAU3605	41.5	3	3	3	1	3	3	3	3	1	3	3	1	1	3	3	2	3	3	3	1	3	3	3	3	3	1	3	3	1	3	1	3	3	3	2	1	2	3	2	1	3	3	1	3	2	2
Chrom24	31	BNL2772a	97	4	4	4	1	4	4	4	4	1	4	4	1	4	1	4	4	1	4	4	1	1	1	4	0	4	4	4	4	4	1	1	4	4	4	4	4	1	1	4	1	1	4	1	4	4	1
Chrom24	32	NAU3010	139.3	4	4	1	1	4	4	4	4	1	1	4	4	1	4	4	4	1	1	4	4	4	4	1	1	4	4	4	4	1	4	1	1	4	4	4	1	4	1	4	4	1	4	4	1	4	4
Chrom9	33	BNL3031b	71.2	2	3	3	2	3	2	2	1	3	1	1	1	1	1	2	3	1	3	2	1	1	3	3	3	3	2	2	2	2	3	3	1	1	3	2	2	2	3	2	3	1	3	3	2	3	1
Chrom9	34	BNL2847	91.3	2	1	3	2	3	2	3	1	3	3	3	1	1	1	2	3	1	3	2	3	1	3	3	3	3	2	3	3	3	3	3	1	1	1	2	2	2	3	2	3	1	3	3	2	3	0
Chrom9	35	BNL1317a	106	4	4	4	4	4	4	4	4	4	4	4	1	1	1	4	4	4	4	4	4	1	4	4	4	4	4	4	4	4	4	1	1	1	1	4	4	1	4	4	4	4	4	4	4	4	1
Chrom9	36	BNL2590	125	2	3	3	2	2	3	3	1	3	3	3	1	1	1	3	3	3	3	3	2	1	3	3	3	3	3	3	3	1	2	3	1	1	1	3	1	1	3	3	3	3	3	3	2	3	1
Chrom9	37	JESPR114	257.4	1	3	3	1	1	3	1	1	3	3	2	3	1	3	3	3	1	2	3	1	2	3	3	1	3	3	3	3	1	2	3	2	3	2	3	3	3	2	3	3	1	3	3	3	3	1
Chrom9	38	DPL0395	265.5	1	1	4	1	4	4	4	4	4	4	4	1	1	1	4	4	1	4	4	1	1	1	4	1	1	1	4	4	1	4	1	4	4	4	4	4	4	4	4	4	1	4	4	4	4	1
Chrom9	39	BNL3985	292.7	1	1	4	1	1	4	4	4	4	4	4	1	1	1	4	4	1	4	4	1	1	1	1	1	1	1	4	4	0	4	1	4	4	4	4	4	4	4	4	4	1	4	4	4	4	1
Chrom23	40	DPL0262a	145.5	3	1	3	3	3	3	3	1	3	3	3	1	1	1	3	3	2	3	3	3	1	3	3	3	3	3	3	3	1	3	1	1	1	1	3	1	1	3	3	3	2	3	3	3	3	1
Chrom23	41	MGHES70	213.3	2	3	3	2	2	3	3	3	3	3	3	1	1	1	3	3	2	3	2	3	1	3	3	3	3	2	3	3	1	3	1	1	1	1	2	3	1	3	3	3	2	3	3	2	3	1
Chrom10	42	MUSB0596	33.6	3	3	3	3	3	3	3	3	1	0	3	1	1	1	3	3	1	3	3	1	3	3	3	3	3	3	3	3	1	1	3	1	0	2	2	1	0	0	0	0	0	0	0	0	0	0
Chrom10	43	CIR171	63.7	4	4	4	4	4	4	4	4	4	1	4	1	4	1	4	4	1	1	1	4	1	4	4	4	4	1	4	4	1	4	4	1	4	4	4	1	4	4	4	4	1	4	4	4	1	4
Chrom10	44	JESPR6	91.8	3	3	3	1	1	1	1	3	3	1	3	1	3	0	3	3	1	1	3	3	1	3	3	3	3	1	1	3	1	1	3	1	3	3	2	0	3	3	1	3	1	3	3	0	1	3
Chrom10	45	BNL1161	94.4	4	4	4	1	4	1	4	4	4	1	4	1	4	1	4	4	1	1	4	4	1	4	4	4	4	1	4	4	1	1	4	4	4	4	4	1	4	4	1	4	1	4	4	4	4	4
Chrom10	46	CIR166a	102.6	3	3	3	1	3	1	1	3	3	1	3	1	3	1	1	3	1	1	3	3	1	3	3	1	3	1	1	0	1	1	3	2	3	3	2	1	3	2	1	2	1	1	3	2	3	3
Chrom10	47	BNL2960	112	3	3	3	1	3	1	3	3	3	1	3	3	3	3	1	3	1	3	3	3	3	3	3	3	3	3	3	2	1	1	1	2	3	3	2	1	3	2	1	2	1	1	3	3	3	3
Chrom10	48	STS863	152.8	4	4	4	4	4	1	4	4	4	1	4	4	4	4	1	1	4	1	1	1	4	4	4	4	4	4	4	4	4	1	1	4	4	4	4	4	4	4	4	4	1	1	4	4	4	4
Chrom20	49	BNL3838	90	1	3	3	1	1	3	3	3	3	1	1	1	1	0	3	1	1	1	3	1	1	1	3	1	1	3	1	3	3	1	3	1	3	3	3	1	3	3	2	3	1	3	3	1	3	2
Chrom20	50	NAU3574	102.4	1	3	3	1	1	3	3	3	3	1	3	1	1	1	3	3	1	1	1	1	1	3	3	3	3	3	3	3	3	1	3	1	3	3	3	1	3	2	3	3	1	3	3	1	3	2
Chrom20	51	BNL3071	114.6	1	3	3	1	1	3	3	2	3	1	3	1	1	1	2	3	1	1	1	1	1	1	1	1	1	3	1	3	3	1	3	1	1	1	3	1	3	2	3	3	1	3	3	3	3	2
Chrom20	52	BNL169	155.3	1	3	3	1	3	3	3	3	3	1	3	1	1	1	3	3	1	1	1	1	1	3	3	3	3	2	3	3	1	1	3	1	1	1	3	1	2	2	3	3	1	3	3	3	3	2
Chrom20	53	STS3242	200.2	1	4	4	4	4	4	4	4	4	4	4	1	4	1	4	1	4	4	1	1	1	1	4	4	4	4	4	4	1	4	1	1	4	4	4	1	4	4	4	4	4	4	4	4	4	4
Chrom11	54	BNL1066	15.1	1	3	3	1	1	2	3	3	3	3	1	1	1	3	1	3	1	1	3	1	1	3	3	1	1	3	1	1	1	3	3	1	3	3	3	3	3	1	3	3	1	1	1	1	3	1
Chrom11	55	NAU453	80.8	3	3	3	3	3	1	3	3	1	1	3	2	1	3	1	3	1	1	3	1	3	3	3	3	1	3	3	2	3	3	3	1	1	1	3	1	3	2	3	1	1	1	3	2	3	3
Chrom11	56	BNL1408	87.5	4	4	4	4	4	1	4	4	1	1	4	4	1	4	1	4	1	1	4	1	4	4	4	4	1	4	4	4	4	4	1	1	1	1	4	1	4	4	4	1	1	1	4	4	4	4
Chrom11	57	NAU3695	199.4	1	4	4	4	4	4	4	4	4	4	4	1	1	4	1	4	1	4	4	1	4	4	4	4	4	4	4	4	1	4	1	4	4	4	4	4	1	1	4	4	1	4	1	4	4	4
Chrom11	58	BNL3442	219.2	1	3	3	3	3	2	3	3	1	3	1	1	1	1	1	1	1	3	3	1	1	3	3	3	1	3	3	3	1	3	1	3	3	3	3	1	3	1	3	3	1	3	3	2	1	3
Chrom11	59	MUSS123b	234.7	1	3	2	2	3	3	3	3	3	3	3	1	1	3	1	1	1	3	3	1	3	3	3	3	3	3	3	2	3	3	1	3	3	2	1	1	3	1	3	3	1	3	2	2	3	3
Chrom11	60	NAU3377b	245.2	0	4	4	4	4	4	4	0	4	4	4	1	1	1	1	1	1	1	1	1	1	0	4	4	4	4	4	4	4	4	1	4	4	4	1	1	4	1	1	4	1	4	4	4	4	4
Chrom21	61	BNL3997	78.2	3	3	3	3	3	1	3	3	3	1	2	3	1	3	3	3	1	1	3	1	3	1	3	3	3	3	3	2	0	3	1	1	3	3	2	1	2	2	3	1	1	3	3	2	3	3
Chrom21	62	DPL0253	79.7	4	4	4	4	4	1	4	4	1	1	4	4	1	4	1	4	1	1	4	1	4	4	4	4	4	4	4	4	4	4	4	1	4	4	4	1	4	4	4	1	1	1	4	4	4	4
Chrom21	63	BNL3171	133.9	3	3	3	3	3	3	3	3	3	3	3	3	0	3	3	3	1	3	3	1	3	1	3	3	3	3	3	3	1	3	3	2	3	3	3	1	3	2	1	3	1	3	3	3	3	3
Chrom21	64	NAU3074	156.5	3	3	3	3	3	2	3	3	3	3	3	1	3	2	3	3	1	2	1	3	3	1	3	1	3	3	3	3	3	1	2	1	3	3	3	3	3	3	1	1	1	3	1	3	3	3
Chrom21	65	BNL1034	177.8	3	3	3	3	3	2	2	3	3	3	3	1	1	3	3	3	1	3	2	2	1	1	3	1	3	3	3	3	1	3	3	1	3	3	3	1	3	3	1	1	1	3	1	3	3	3
Chrom21	66	NAU3377a	259.7	2	3	3	1	1	2	2	2	3	1	3	1	1	1	2	1	1	2	3	1	1	0	2	3	2	2	3	2	3	1	1	1	3	2	1	3	3	1	3	2	1	3	1	2	3	1
Chrom12	67	DPL0866	102.5	3	3	3	1	1	1	1	3	3	1	1	1	3	1	3	3	1	1	2	1	1	1	1	1	3	1	3	3	3	1	3	3	2	2	2	3	2	1	2	3	1	1	3	3	3	2
Chrom12	68	BNL1227a	106.6	4	0	4	1	1	1	1	4	4	1	1	1	4	1	4	4	1	1	4	1	1	1	1	1	1	1	1	4	4	1	4	4	4	4	4	4	4	1	4	4	1	1	4	4	4	4
Chrom12	69	MUSB0846a	120.3	3	3	3	1	3	1	3	3	3	1	1	1	3	1	3	3	1	3	2	1	1	1	3	3	3	3	3	3	3	1	3	3	2	2	2	3	2	1	2	3	1	1	3	3	3	2
Chrom12	70	NAU915	171.6	3	1	3	3	3	1	1	3	3	2	3	1	3	0	3	3	1	1	1	1	3	1	1	1	1	3	3	3	3	3	1	3	1	3	3	3	3	3	3	3	1	1	2	3	1	1
Chrom12	71	NAU1151	188.6	4	1	4	4	4	1	4	4	4	1	4	1	4	4	4	4	1	1	1	1	4	1	1	4	4	4	4	4	4	4	1	4	4	4	4	4	4	4	4	4	1	1	4	4	1	1
Chrom12	72	NAU2640b	197.6	1	3	3	3	3	3	3	3	2	1	2	1	2	2	1	1	1	2	1	1	2	3	1	3	1	2	2	2	1	2	2	2	2	2	1	1	2	1	2	2	1	1	2	1	1	2
Chrom26	73	NAU3862	32.3	3	3	2	3	3	3	3	1	1	1	2	1	1	1	1	2	3	3	2	2	1	1	1	3	1	1	2	3	1	2	1	1	3	3	1	3	3	1	3	3	3	2	3	3	2	2
Chrom26	74	NAU1119	45	4	4	4	4	4	4	4	1	1	1	4	1	1	1	1	4	4	4	4	1	1	4	4	4	4	1	4	4	1	4	1	1	4	4	4	4	4	1	4	1	4	4	4	4	4	4
Chrom26	75	BNL2725	133.4	1	2	2	2	3	2	3	3	2	1	3	1	3	1	3	1	1	3	3	1	3	3	3	3	3	3	3	3	1	3	3	3	3	3	1	1	1	3	3	3	1	1	2	3	1	1
Chrom26	76	STV122	141.4	1	3	2	2	3	2	3	3	3	1	3	1	3	1	1	1	1	3	3	1	3	3	3	3	3	3	3	2	1	3	3	3	3	3	1	1	3	1	3	3	1	1	2	3	1	3
Chrom26	77	NAU3860	157.6	1	3	2	2	3	3	3	3	3	1	3	1	3	1	1	1	1	3	1	1	1	3	1	3	1	3	3	2	1	0	3	3	3	3	1	1	0	3	3	1	1	1	2	1	1	3
Chrom18	78	MUSS603	148.5	3	3	3	3	3	3	3	3	3	3	3	1	1	1	1	3	3	1	3	3	1	3	1	3	1	3	3	3	1	3	3	3	3	3	2	3	1	1	0	3	3	3	1	3	1	3
Chrom18	79	BNL1721	173.1	3	3	3	3	3	3	3	1	3	2	3	3	1	3	3	3	1	1	1	3	3	3	1	3	3	3	3	3	1	3	3	3	3	3	3	3	1	3	3	3	1	3	1	3	3	3
Chrom18	80	DPL0249	227.8	1	3	1	3	3	3	3	3	3	3	1	2	1	3	3	3	3	1	1	3	3	3	3	3	3	3	3	3	1	3	3	3	3	3	3	1	3	3	3	3	3	3	1	3	3	1
Chrom18	81	BNL193	245.1	1	3	3	3	3	3	3	3	2	2	1	2	1	3	3	3	1	1	2	3	3	2	3	3	3	3	3	3	1	3	1	3	3	3	1	1	3	3	3	3	1	3	1	3	3	3
		Phenotype data	ELO-BC3F2	6.7	-	-	5.8	-	-	7.1	7	7.3	7.6	-	-	7.6	-	-	6.2	-	-	-	8.1	7.7	-	8.4	-	5.5	-	-	-	5.8	-	8.3	6.8	-	-	6.4	5.6	6.2	-	-	6.3	-	5.1	6.5	-	5.7	-
			ELO-BC3F2:3	-	7.45	6.5	6.05	-	7.7	7.05	7.45	6.45	7.05	-	-	7.05	6.3	-	5.85	-	-	6.1	7.2	7.4	5.9	7.85	-	5.25	-	-	5.6	6	-	7.9	6.95	-	-	-	6.6	6.6	-	6.05	5.95	-	5.95	7	6.8	6	-
			ELO-BC3F2:4	-	6	5.6	5.7	-	6.05	6.05	6.05	5.7	6.2	-	-	5.75	5.2	-	5.4	-	-	5.85	6.25	6	5.65	6.75	-	5.05	-	-	4.75	5.55	-	7.2	5.85	-	-	-	5.55	5.15	-	5.45	4.85	-	5.1	5.9	5.4	5.05	-
[truncated: 106 more columns]

## Sheet: POP12
Genotype data	Note: 1=A (G.hirsutum homozygous) 2=B G.mustelinum homozygous 3=H (heterozygous) 4=C (not 1) 0=- (missing data)
Chromosome	Marker No.	Marker name	Location on the HM map (cM)	POP12-1	POP12-2	POP12-3	POP12-4	POP12-5	POP12-6	POP12-7	POP12-8	POP12-9	POP12-10	POP12-11	POP12-12	POP12-13	POP12-14	POP12-15	POP12-16	POP12-17	POP12-18	POP12-19	POP12-20	POP12-21	POP12-22	POP12-23	POP12-24	POP12-25	POP12-26	POP12-27	POP12-28	POP12-29	POP12-30	POP12-31	POP12-32	POP12-33	POP12-34	POP12-35	POP12-36	POP12-37	POP12-38	POP12-39	POP12-40	POP12-41	POP12-42	POP12-43	POP12-44	POP12-45	POP12-46
Chrom1	1	MUSS523b	74.3	1	1	4	1	4	4	1	1	4	4	1	4	1	1	1	4	4	4	4	1	1	4	1	4	1	1	1	1	4	4	4	1	4	1	1	1	1	1	4	1	4	4	4	4	1	1
Chrom1	2	NAU3690	74.7	1	1	3	1	3	3	1	1	3	3	1	3	1	1	1	2	3	3	2	1	1	2	1	3	1	1	1	1	3	2	2	1	3	1	1	1	1	1	2	1	3	2	3	3	3	1
Chrom15	3	NAU4045	36.9	1	4	4	4	1	4	4	4	4	1	1	4	4	4	4	1	4	4	4	4	4	1	4	4	0	0	4	1	1	4	4	4	4	4	4	4	4	4	1	4	4	4	1	4	4	4
Chrom15	4	BNL1350	137.9	2	1	3	3	1	3	1	1	2	1	3	3	1	3	1	3	1	2	1	3	1	1	3	1	2	3	1	3	1	1	1	3	1	3	3	3	3	1	1	1	1	3	1	3	3	2
Chrom15	5	BNL2646	146.2	3	1	3	3	2	3	3	3	2	2	3	3	3	3	3	2	3	3	2	3	3	1	3	3	3	3	2	3	2	2	2	3	3	3	3	2	3	2	2	3	3	3	3	3	3	2
Chrom15	6	MUSS523c	148.4	4	1	4	4	1	4	1	1	4	1	4	4	1	4	1	4	4	4	1	4	1	1	4	1	1	4	1	4	1	1	1	4	4	4	4	4	4	1	1	4	1	4	1	4	4	4
Chrom15	7	BNL2700	149.6	1	1	3	3	1	3	1	1	2	1	3	3	1	3	1	2	1	3	1	3	1	1	3	1	1	2	1	3	1	1	1	3	1	3	3	2	3	1	1	3	1	3	1	3	3	2
Chrom15	8	STS1661	165.2	4	1	4	4	1	4	1	1	4	4	4	4	1	4	1	4	4	4	1	4	1	1	4	1	1	4	1	4	1	1	1	4	4	1	4	4	4	1	1	4	1	4	4	4	1	4
Chrom3	9	DPL0354	79.7	3	1	1	3	3	1	1	1	3	2	3	3	3	3	3	3	3	3	3	3	1	1	2	1	1	3	3	2	1	3	3	1	1	1	1	3	3	1	3	3	3	1	3	1	2	3
Chrom3	10	DPL0605	96.2	3	1	1	3	2	1	1	1	3	2	3	1	3	3	2	3	3	3	3	3	1	1	3	1	1	3	3	2	3	3	3	1	1	1	1	2	3	1	3	3	3	1	3	3	2	3
Chrom3	11	BNL3441	129	3	1	1	3	2	1	3	1	3	3	0	1	3	3	2	3	3	3	3	3	1	1	3	1	1	3	3	2	3	3	3	1	1	1	1	2	3	3	3	1	3	1	3	3	2	3
Chrom3	12	BNL3267a	137.5	1	1	1	3	2	1	3	1	3	3	3	1	3	3	2	3	3	3	3	3	1	1	0	1	1	3	3	2	3	3	3	1	1	1	1	2	3	3	3	1	3	1	3	3	2	3
Chrom17	13	NAU2836a	0	1	2	2	3	3	1	3	2	2	3	3	3	2	2	3	3	2	2	2	3	3	2	1	1	3	1	1	3	1	3	3	2	2	2	3	1	3	2	1	3	2	3	3	3	3	3
Chrom5	14	BNL3400	2.4	3	2	1	1	3	1	2	1	3	2	3	2	2	3	2	3	3	1	3	2	1	1	3	3	3	2	3	2	1	3	3	2	3	1	2	3	3	3	3	2	1	1	2	1	1	3
Chrom5	15	CIR102	12.3	1	3	1	1	3	1	3	1	3	2	3	3	1	3	2	2	3	1	3	3	1	1	3	3	3	2	2	3	1	3	3	1	1	1	2	3	1	3	3	2	1	1	2	1	1	3
Chrom5	16	BNL3029	92.1	1	1	1	4	4	1	1	4	4	1	4	1	1	1	1	4	4	4	4	1	4	1	1	4	4	4	4	4	4	4	4	1	4	1	1	4	4	1	4	1	1	1	4	4	1	1
Chrom5	17	DPL0156a	125.2	1	1	1	3	2	1	1	3	3	1	2	1	1	1	1	3	3	2	2	1	3	1	1	3	3	2	3	3	3	3	3	3	3	1	1	3	3	1	2	1	1	1	2	1	1	1
Chrom5	18	BNL2656	168.6	1	3	1	3	2	3	1	3	3	3	2	1	3	1	2	3	3	3	2	1	3	1	2	3	3	1	2	3	2	3	3	3	1	3	2	3	3	1	3	3	1	1	1	1	1	3
Chrom5	19	NAU3498	190.6	3	3	1	3	2	3	1	3	3	3	2	1	3	3	2	3	3	3	2	1	3	1	2	1	1	3	2	3	2	3	3	3	3	3	2	3	3	2	3	2	1	1	2	3	3	3
Chrom19	20	NAU5489	169.4	1	3	1	3	3	1	2	1	3	1	1	2	1	1	3	1	3	3	1	3	1	1	2	3	3	2	1	2	1	1	1	1	3	1	3	3	1	1	2	3	1	3	3	1	3	1
Chrom19	21	NAU3205	192.7	3	3	1	3	3	1	3	1	3	3	1	3	1	1	3	1	3	2	1	3	1	1	2	3	1	0	1	2	1	1	1	1	3	1	1	2	1	1	2	2	1	3	1	1	3	1
Chrom19	22	BNL3535a	199	3	3	1	3	3	1	3	1	3	3	1	3	1	1	3	1	2	2	1	3	1	1	2	3	1	2	3	2	1	3	3	1	3	3	1	2	1	1	2	2	1	3	3	1	3	1
Chrom19	23	BNL632	218.9	3	1	1	3	3	1	3	1	3	3	3	1	1	1	3	3	3	3	3	3	1	1	3	1	1	2	2	2	1	3	3	1	3	3	3	3	3	1	2	2	1	1	3	3	3	1
Chrom19	24	TMHB81-A3	224.1	3	1	1	3	1	1	3	1	3	0	3	1	1	1	3	3	3	1	2	3	1	1	3	1	1	3	2	3	1	0	3	1	3	3	3	1	3	3	2	2	3	3	3	3	3	1
Chrom6	25	CIR298	31.4	3	3	3	3	3	3	3	3	3	1	3	3	3	1	3	1	3	3	3	1	1	1	3	1	1	3	3	3	3	3	3	1	1	1	3	3	3	3	3	3	3	3	1	1	1	3
Chrom25	26	BNL4001b	123.5	3	3	3	3	2	3	1	3	2	3	3	2	3	1	3	1	3	2	3	1	1	1	3	3	1	3	1	3	1	1	1	3	3	1	3	1	3	2	2	3	3	3	3	3	1	1
Chrom7	27	MUSS006	101.3	3	1	3	3	1	1	1	3	3	3	3	1	1	3	2	2	3	1	1	3	3	1	3	1	3	1	3	3	3	3	2	3	1	1	2	3	3	3	3	3	1	1	3	3	3	3
Chrom7	28	NAU2002	172.9	4	1	4	4	1	1	1	4	4	4	1	1	1	4	4	4	4	1	1	4	4	1	1	4	4	1	4	4	4	4	4	4	1	1	4	4	4	4	4	4	1	4	4	4	4	4
Chrom7	29	MUCS616	186.4	1	1	3	3	1	3	3	3	3	3	1	1	1	3	2	3	3	1	1	3	3	1	1	3	3	1	3	3	2	2	2	3	3	1	2	3	3	1	3	2	1	3	3	3	3	2
Chrom7	30	NAU4030b	239	3	1	3	1	1	3	3	3	3	2	1	1	1	2	3	1	2	3	1	1	3	1	2	3	3	3	3	3	3	2	2	1	3	1	3	3	3	1	2	3	1	1	3	3	3	3
Chrom16	31	NAU4030a	19.2	1	1	3	3	3	1	3	1	1	3	3	3	3	1	3	3	3	2	1	3	3	1	3	1	1	3	2	3	3	1	1	1	3	1	3	2	1	3	1	1	3	3	3	1	1	3
Chrom24	32	NAU3605	41.5	3	3	3	3	2	1	3	1	3	3	2	3	1	3	3	3	3	1	3	1	3	1	3	1	3	3	3	3	3	3	3	3	3	3	2	3	3	1	3	3	3	3	3	1	3	3
Chrom24	33	DPL0068	62.3	1	3	3	1	2	1	3	1	3	3	3	3	1	2	3	3	3	1	3	3	3	1	3	3	3	3	3	3	3	3	3	3	3	3	2	3	3	1	3	3	1	3	3	1	3	2
Chrom24	34	NAU3010	139.3	4	1	4	4	4	4	1	4	4	4	4	1	1	4	1	4	4	4	1	1	4	4	4	1	4	4	1	4	4	4	4	1	4	4	4	4	4	1	4	1	4	4	1	4	1	1
Chrom9	35	BNL3779a	55.1	1	3	3	1	3	3	3	3	1	1	3	1	1	1	3	1	1	1	3	3	3	2	1	3	1	3	3	3	1	1	1	3	3	1	1	1	3	3	3	3	1	1	1	1	1	3
Chrom9	36	JESPR114	257.4	2	3	3	3	3	3	3	2	1	2	3	0	1	3	2	2	3	2	3	3	3	1	3	3	1	3	3	1	1	3	3	1	3	2	1	1	0	1	3	3	3	3	2	3	3	3
Chrom23	37	STV188	0	3	3	3	1	3	3	1	3	1	0	3	1	1	3	3	1	3	3	3	3	3	3	1	3	1	3	3	3	3	1	1	1	3	3	1	1	3	3	3	3	1	1	1	1	3	3
Chrom23	38	CIR019	18.2	4	4	4	1	4	4	1	4	1	1	4	1	1	4	4	1	4	4	1	4	4	4	1	4	1	4	4	4	4	1	1	1	4	4	4	1	4	1	4	4	1	1	1	1	4	4
Chrom23	39	BNL686a	32.1	4	4	4	1	4	4	1	4	1	1	4	1	1	4	1	1	4	4	1	4	4	1	1	4	1	4	1	4	4	4	1	1	4	4	4	1	4	1	4	4	1	1	4	1	4	4
Chrom23	40	BNL3383	50.8	3	3	3	1	3	3	1	3	1	1	3	1	1	3	3	1	2	2	1	3	3	1	1	3	1	2	3	3	3	1	1	1	1	3	3	1	3	1	3	3	1	1	1	1	3	3
Chrom23	41	BNL3511	80.3	1	3	3	1	2	3	3	3	1	1	3	1	1	1	3	1	1	1	3	3	0	1	1	3	1	3	3	2	1	1	1	3	3	1	1	1	3	2	2	3	1	1	1	1	1	2
Chrom20	42	CIR094	10.7	1	1	3	1	3	1	3	3	1	2	3	2	3	2	3	1	3	1	3	1	1	1	3	3	3	3	3	3	3	3	3	3	3	3	3	3	3	3	3	3	3	3	3	3	3	3
Chrom11	43	NAU2016	1.7	3	1	3	1	3	1	3	1	2	2	3	1	1	1	3	2	3	3	1	0	3	1	3	3	3	2	3	2	1	1	1	3	1	3	2	1	3	3	1	3	3	1	3	3	1	2
Chrom11	44	NAU453	80.8	1	3	3	3	2	1	3	1	3	0	2	3	3	3	1	3	3	1	2	1	1	1	3	3	3	3	3	1	1	3	2	1	3	1	1	1	3	3	3	1	3	3	3	1	3	3
Chrom11	45	NAU3695	199.4	4	4	4	4	4	4	4	4	4	4	4	4	4	4	4	4	4	4	4	4	4	1	4	4	4	4	4	4	4	4	4	4	4	4	4	4	4	4	4	4	4	4	4	4	4	4
Chrom21	46	NAU3074	156.5	3	2	3	3	2	3	3	2	3	2	2	2	3	3	3	1	1	3	1	2	2	1	3	2	2	3	3	3	3	3	3	2	3	3	3	2	3	3	1	3	2	3	2	2	1	1
Chrom21	47	NAU3377a	259.7	3	1	3	3	2	1	1	3	3	3	3	3	1	3	3	3	1	3	2	3	3	1	3	1	3	3	2	2	1	3	2	3	1	1	2	3	2	3	3	3	3	3	2	1	1	1
Chrom12	48	DPL0866	102.5	2	3	1	2	1	1	3	1	1	3	2	1	1	2	1	3	3	1	3	1	3	3	1	3	3	1	2	3	3	3	3	3	3	1	1	1	3	3	2	3	3	3	1	3	1	2
Chrom12	49	MUSB0846a	120.3	2	3	1	2	1	1	3	1	1	3	2	1	1	2	1	3	3	1	3	1	3	3	1	3	3	3	2	3	3	3	3	3	3	1	1	1	3	3	2	3	3	3	1	3	1	2
Chrom12	50	NAU943	153.3	3	3	3	3	3	1	1	1	1	3	3	3	1	3	3	3	3	1	1	1	3	3	3	3	3	2	2	3	3	3	3	3	3	2	1	1	2	3	2	3	3	3	3	3	1	3
Chrom12	51	NAU915	171.6	3	3	3	3	3	1	3	1	1	3	3	3	1	3	1	3	3	1	1	1	3	1	3	3	3	2	2	1	3	3	3	1	1	3	3	1	3	3	2	3	3	3	3	3	1	3
Chrom12	52	NAU1151	188.6	4	4	4	4	4	1	4	1	1	4	4	4	1	4	1	4	4	1	1	1	4	1	4	4	4	4	4	1	4	4	4	1	1	4	4	1	4	4	4	4	4	4	4	4	1	4
Chrom26	53	BNL341	108	3	1	1	1	3	3	3	3	3	3	3	2	3	3	1	3	3	3	2	3	1	1	3	3	3	3	1	3	1	3	3	3	1	3	3	1	3	3	2	3	1	1	1	1	1	2
		Phenotype data	ELO-BC3F2	5.2	5.6	5.2	7.1	6.2	5.8	6.2	6.7	5.1	5.8	4.8	5	5.7	5	5.9	6.4	6.7	5.5	-	6.3	6.6	5.9	4.2	6.1	6.3	5.7	6.5	5	7	5.7	-	5.9	6	6.5	5.7	5.8	6.3	6.4	7.8	5.4	6.3	5.1	6.9	5.3	5.7	6.1
			ELO-BC3F2:3	5.05	5.2	5.9	6	4.95	5.8	5.9	5.85	4.75	5.15	4.7	5.25	6.05	4.45	4.85	5.75	5.4	5.35	-	6.7	5.6	6.05	4.05	5.55	6.45	5.7	6.1	6	5.65	5.9	-	6.1	5.55	6.85	5.75	5.25	5.9	6.35	4.6	5.55	6	5.35	5.65	5.35	4.9	5.3
			ELO-BC3F2:4	5.2	4.75	5.1	5.05	4.85	5.2	5.8	5.6	4.9	4.95	4.7	5.05	5.75	4.8	2.25	5.6	5.35	5.4	-	6.2	2.95	5.75	4.05	5.65	2.95	6.7	4.9	5.95	5.75	2.85	-	5.85	6.05	5.75	5.7	2.3	2.7	3.05	5.05	5.3	5.65	5.15	5.3	2.55	4.45	4.85
[truncated: 106 more columns]

## Sheet: POP15
Genotype data	Note: 1=A (G.hirsutum homozygous) 2=B G.mustelinum homozygous 3=H (heterozygous) 4=C (not 1) 0=- (missing data)
Chromosome	Marker No.	Marker name	Location on the HM map (cM)	POP15-1	POP15-2	POP15-3	POP15-4	POP15-5	POP15-6	POP15-7	POP15-8	POP15-9	POP15-10	POP15-11	POP15-12	POP15-13	POP15-14	POP15-15	POP15-16	POP15-17	POP15-18	POP15-19	POP15-20	POP15-21	POP15-22	POP15-23	POP15-24	POP15-25	POP15-26	POP15-27	POP15-28	POP15-29	POP15-30	POP15-31	POP15-32	POP15-33	POP15-34	POP15-35	POP15-36	POP15-37	POP15-38	POP15-39	POP15-40	POP15-41	POP15-42	POP15-43	POP15-44	POP15-45	POP15-46
Chrom1	1	BNL3580	0	3	3	1	3	3	2	3	3	3	3	3	3	3	3	3	3	3	3	2	3	2	3	2	3	3	2	2	3	1	3	3	3	3	1	3	3	3	2	1	3	3	3	3	2	3	3
Chrom1	2	MUSS523b	74.3	1	1	1	4	4	4	4	1	4	4	4	4	4	4	4	4	4	4	4	4	4	4	1	4	4	4	4	4	1	4	4	1	4	1	4	4	4	4	1	4	4	4	4	4	1	4
Chrom1	3	NAU2095	102.4	3	1	1	3	3	3	1	1	2	3	3	3	3	1	3	3	3	1	3	3	3	3	1	3	1	3	3	1	1	3	3	3	3	1	2	1	3	3	1	3	3	2	2	3	1	3
Chrom15	4	STS1493	0	4	4	1	4	1	4	1	4	0	4	4	4	4	1	4	1	4	4	4	4	4	4	4	4	1	4	4	4	4	4	4	4	4	1	4	4	4	4	1	4	4	4	4	4	4	1
Chrom15	5	BNL1667a	14	3	3	1	3	3	3	0	3	3	3	3	3	3	3	3	3	3	3	2	0	2	3	3	3	3	2	2	3	1	3	3	3	3	1	3	3	3	3	1	3	3	3	3	2	3	3
Chrom15	6	NAU4045	36.9	4	1	1	1	1	0	1	1	1	1	1	1	1	1	1	1	1	1	1	1	1	1	0	1	1	1	1	1	1	1	1	1	1	1	1	1	1	1	1	1	1	1	1	1	1	1
Chrom15	7	BNL1350	137.9	3	1	1	3	2	0	2	1	3	3	1	1	3	3	1	1	3	2	3	3	3	3	3	2	1	3	2	1	3	2	1	1	3	3	3	1	3	3	3	3	3	2	2	1	3	3
Chrom15	8	BNL2646	146.2	3	1	3	3	2	3	3	1	3	3	1	1	3	3	1	1	3	2	3	3	3	3	3	2	1	3	2	1	3	2	1	1	3	3	3	3	3	3	3	3	3	2	2	1	3	3
Chrom15	9	MUSS523c	148.4	4	1	4	4	4	4	4	1	4	4	1	1	4	4	1	1	4	4	4	4	4	4	4	4	1	4	4	1	4	4	1	1	4	4	4	1	4	4	4	4	4	4	4	1	4	4
Chrom3	10	NAU862	24.7	3	3	1	2	3	3	3	3	3	3	3	2	2	3	1	3	3	3	1	2	1	1	1	3	1	1	3	1	3	2	3	3	3	0	0	3	3	3	1	3	3	3	3	3	2	3
Chrom22	11	DPL0417	23.9	3	3	1	3	3	2	2	3	3	3	3	3	2	3	0	3	3	2	3	3	3	3	1	1	1	3	3	3	3	2	3	3	1	3	2	3	3	3	2	2	3	2	2	3	3	3
Chrom22	12	CIR048	83.9	3	3	1	3	2	0	3	2	3	3	3	3	2	1	3	1	0	1	1	3	3	2	1	3	1	3	3	1	1	3	3	1	1	3	3	3	3	3	3	2	3	2	2	3	3	2
Chrom22	13	BNL530a	93.4	4	4	1	4	4	0	4	4	4	4	4	4	4	1	4	1	4	1	1	4	4	4	1	4	1	4	4	1	1	4	4	1	1	4	4	4	4	4	1	4	4	4	4	4	4	4
Chrom5	14	BNL3992	160.2	3	3	1	2	3	2	1	2	3	1	3	1	1	3	3	3	3	1	3	3	2	2	1	2	1	1	1	3	3	3	3	1	3	3	3	1	3	3	1	3	3	3	3	3	3	3
Chrom5	15	BNL2656	168.6	3	3	1	2	1	3	1	3	3	1	3	1	1	3	2	2	3	1	3	3	2	2	1	2	1	1	1	1	0	3	0	3	3	3	3	1	3	3	1	3	1	3	3	3	3	1
Chrom5	16	NAU3498	190.6	1	3	3	2	1	1	1	3	3	1	3	3	3	3	3	2	3	3	3	3	2	2	1	2	3	3	3	1	3	3	3	2	3	3	3	1	3	3	1	3	3	3	3	3	2	3
Chrom5	17	BNL3995	200.6	1	3	3	3	1	0	1	3	3	3	3	3	1	3	3	2	3	3	3	1	3	3	1	2	3	0	1	1	3	2	3	2	3	3	1	3	3	3	3	2	3	1	1	3	2	3
Chrom19	18	BNL3811	113	1	2	1	2	1	0	2	1	3	3	2	3	1	3	1	3	3	3	1	2	3	3	3	1	1	3	3	3	3	3	1	2	3	2	2	1	3	3	2	2	3	3	3	2	1	3
Chrom19	19	BNL3977	157.4	1	2	2	2	1	1	3	1	2	3	3	3	1	3	1	3	3	1	1	2	2	3	1	1	3	3	3	3	0	0	1	3	3	2	2	1	3	3	2	2	2	1	1	2	1	3
Chrom6	20	CIR298	31.4	3	1	1	3	0	3	3	1	1	1	3	1	3	1	3	3	3	1	3	3	3	3	1	1	1	1	3	3	3	3	3	1	3	3	0	0	3	3	1	3	3	3	3	3	1	3
Chrom6	21	CIR267	57.3	1	1	1	1	1	1	1	1	1	1	1	1	1	1	1	1	1	1	1	1	1	1	1	1	1	1	1	1	1	1	1	1	1	1	1	1	1	1	1	1	1	1	1	1	1	1
Chrom25	22	STS511	0	1	1	1	1	1	0	1	1	1	1	1	1	1	1	1	1	1	1	1	1	1	1	1	1	1	1	1	1	1	1	1	1	1	1	1	1	1	1	1	1	1	1	1	1	1	1
Chrom7	23	NAU2002	172.9	1	4	4	4	4	4	4	1	4	4	4	1	4	4	4	4	4	4	4	4	4	4	1	4	4	1	4	4	4	4	4	4	4	4	4	4	4	4	4	4	4	4	4	4	4	4
Chrom16	24	NAU2862	48.9	3	2	1	3	2	1	3	1	3	1	3	3	2	2	1	2	3	1	3	1	1	3	1	3	3	3	1	3	1	3	3	1	3	2	3	3	2	3	3	3	1	3	3	3	3	1
Chrom16	25	BNL2734	70.3	3	2	3	3	3	3	3	1	1	1	1	3	2	3	3	3	3	1	3	1	3	3	1	3	3	3	1	3	1	3	3	1	3	2	3	3	3	1	3	3	1	1	1	3	3	3
Chrom16	26	NAU5061	109	1	2	1	3	3	0	3	1	1	1	3	3	2	3	1	3	3	1	3	1	1	3	1	3	1	3	1	3	3	1	3	3	3	3	3	3	3	1	3	1	1	1	1	1	3	1
Chrom16	27	DPL0223	118.5	1	3	1	3	3	0	3	1	0	1	3	3	2	3	1	3	3	1	3	1	3	3	1	3	3	3	1	2	3	1	1	3	3	2	3	3	3	1	3	3	1	1	1	1	3	3
Chrom16	28	NAU5024	121.1	1	3	3	3	3	0	3	0	0	1	3	3	2	3	0	3	3	1	3	0	3	3	1	3	3	3	1	2	3	1	1	3	3	2	2	3	3	1	3	3	1	1	1	1	3	1
Chrom8	29	BNL2835	32	1	1	1	1	1	1	1	1	1	1	1	1	1	1	1	1	1	1	1	1	1	1	1	1	1	1	1	1	1	1	1	1	1	1	1	1	1	1	1	1	1	1	1	1	1	1
Chrom9	30	DPL0222	19.6	1	1	1	1	1	1	1	1	1	1	1	1	1	1	1	1	1	1	1	1	1	1	1	1	1	1	1	1	1	1	1	1	1	1	1	1	1	1	1	1	1	1	1	1	1	1
Chrom9	31	BNL3779a	55.1	1	1	1	1	1	0	1	1	0	1	1	1	1	1	1	1	1	1	1	1	1	1	3	1	1	1	1	1	1	1	1	1	1	1	1	1	1	1	1	1	1	1	1	1	1	1
Chrom9	32	JESPR114	257.4	3	3	1	2	3	3	2	3	1	1	3	3	2	3	3	3	2	3	3	3	3	3	1	1	3	1	2	3	2	3	3	2	3	2	0	2	3	1	3	1	1	3	3	2	3	3
Chrom9	33	DPL0395	265.5	4	4	1	4	4	1	4	4	1	1	4	4	4	4	0	1	4	4	4	0	1	4	1	1	1	1	4	4	4	4	4	4	4	4	4	1	4	1	4	4	4	4	4	4	4	4
Chrom9	34	BNL3985	292.7	4	1	1	4	4	0	4	4	4	1	4	4	4	4	4	1	4	4	4	4	4	4	1	4	4	1	4	4	4	4	4	4	4	4	4	1	4	1	1	4	4	4	4	4	1	4
Chrom23	35	DPL0378	109.5	1	1	1	1	1	1	1	1	1	1	1	1	1	1	1	1	1	1	1	1	1	1	1	1	1	1	1	1	1	1	1	1	1	1	1	1	1	1	1	1	1	1	1	1	1	1
Chrom23	36	DPL0262a	145.5	3	3	3	3	1	3	2	3	3	3	3	3	3	1	3	3	3	3	3	3	3	1	3	1	3	1	2	3	2	1	3	1	3	2	2	2	3	1	3	3	3	3	3	2	2	3
Chrom10	37	JESPR6	91.8	2	3	1	3	3	3	3	1	3	3	3	2	2	3	3	3	3	3	1	2	3	3	3	1	1	1	2	3	3	3	1	1	1	3	0	1	3	3	3	3	3	1	1	3	2	1
Chrom10	38	BNL1161	94.4	4	4	1	4	4	4	4	1	4	4	4	4	4	4	4	4	4	4	1	4	4	4	4	1	1	4	4	4	4	4	1	1	1	4	4	1	4	4	4	4	4	1	1	4	4	4
Chrom10	39	CIR166a	102.6	2	3	1	3	3	3	3	1	1	3	3	2	2	1	3	3	3	3	3	2	3	3	3	1	1	1	3	3	3	3	1	1	1	2	2	3	3	3	3	3	3	1	1	3	2	3
Chrom10	40	BNL2960	112	2	1	1	3	3	3	3	1	3	3	3	2	2	1	3	3	3	1	3	2	3	3	3	1	1	1	1	3	3	3	1	1	1	2	2	3	3	3	3	3	3	1	1	3	2	3
Chrom10	41	STS863	152.8	4	1	4	4	4	1	4	1	1	4	4	4	4	1	1	4	4	1	1	1	4	4	4	4	1	1	1	4	4	4	1	1	1	4	4	4	4	4	4	4	4	4	4	4	4	4
Chrom20	42	STS3242	200.2	1	1	1	1	1	1	1	1	1	1	1	1	1	1	1	1	1	1	1	1	1	1	1	1	1	1	1	1	1	1	1	1	1	1	1	1	1	1	1	1	1	1	1	1	1	1
Chrom11	43	DPL0270	48.6	1	1	1	1	1	0	1	1	1	1	1	1	1	1	1	1	1	1	1	1	1	0	1	1	1	1	1	1	1	1	1	1	1	1	1	1	1	1	1	1	1	1	1	1	1	1
Chrom11	44	DPL0325	58.9	1	1	1	1	1	1	1	0	1	1	1	1	1	1	1	1	1	1	1	1	1	1	1	1	1	1	1	1	1	1	1	1	1	1	1	1	1	1	1	1	1	1	1	1	1	1
Chrom11	45	NAU3695	199.4	4	4	4	1	4	1	4	1	4	4	4	1	4	4	4	4	4	4	1	1	4	4	4	1	4	4	4	4	4	4	4	4	4	1	4	1	4	4	4	4	4	1	1	4	4	4
Chrom11	46	NAU3377b	245.2	1	1	4	1	1	1	1	1	1	1	1	1	1	1	1	1	1	1	1	1	1	1	1	1	4	1	1	1	1	1	1	1	1	1	1	1	1	1	1	1	1	1	1	1	1	1
Chrom21	47	NAU3074	156.5	2	2	3	2	2	2	2	2	2	2	2	2	2	2	2	2	2	2	2	2	2	2	2	2	3	2	2	2	3	2	2	2	2	2	2	2	2	2	2	2	2	2	2	2	2	2
Chrom12	48	CIR293	180.9	1	1	3	1	0	1	1	1	1	1	1	1	1	1	1	1	1	1	1	1	1	0	1	1	3	1	1	1	1	1	1	1	1	1	1	1	1	1	1	1	1	1	1	1	1	1
Chrom26	49	BNL3816	60.6	1	1	3	3	1	3	3	1	3	3	2	3	2	3	2	3	3	3	1	2	3	3	1	3	3	1	3	1	3	1	1	3	2	3	1	1	3	3	1	3	3	1	1	1	3	3
Chrom26	50	BNL341	108	1	1	1	2	1	0	3	3	3	3	2	3	2	2	0	3	2	3	1	2	2	2	1	1	1	3	3	1	3	1	1	3	2	1	3	1	1	3	1	3	1	1	1	1	3	1
Chrom26	51	BNL2725	133.4	1	1	3	3	1	2	3	3	2	2	2	2	2	3	0	3	3	3	1	0	3	3	1	3	3	3	3	1	1	3	1	3	2	1	3	1	3	2	3	3	3	3	3	1	3	3
Chrom18	52	STS1155a	7.7	1	2	1	2	1	3	3	3	1	1	3	3	1	3	1	1	3	1	1	1	2	2	3	3	1	1	2	3	1	1	1	1	3	3	3	3	3	3	3	3	2	3	3	2	1	2
Chrom18	53	NAU2488	109	4	4	4	1	4	4	1	4	4	1	4	4	4	4	4	4	4	4	4	4	4	4	1	4	4	4	4	4	1	4	4	4	4	4	4	4	4	4	4	4	4	4	4	4	4	4
		Phenotype data	ELO-BC3F2	6.7	5.2	6.3	6.7	6.8	-	5.7	5.5	6.2	6.4	5.4	7.1	-	7.4	5.9	6.6	5.5	5.4	-	6.7	-	5.5	5.6	6.4	-	6.6	6.3	7.5	4.5	5.4	5.5	5.6	6	5.5	-	6	-	5	4.9	5.2	7.8	7.2	-	6	6.9	-
			ELO-BC3F3	5.6	4.6	6	6.05	6	-	5.6	5.25	5.35	4.9	5.2	5.3	5.6	5.35	5.25	5.65	5.1	4.8	5.05	5.6	-	5.1	4.7	5.75	-	6	5.45	6.3	4.8	4.3	-	4.55	5.85	4.9	-	5.15	4.7	4.9	4.45	4.95	6.95	5.95	-	4.35	5.1	-
			ELO-BC3F4	5.1	4.7	5.35	4.85	5.55	-	5.15	5.15	5.65	5.05	5.5	5.75	6.1	5.7	5.4	5.45	5.05	5.25	5.4	5.1	-	5.1	4.85	5.5	-	5.55	4.85	5.4	4.75	4.45	-	4.5	5.8	5.7	-	5.35	4.8	4.85	4.8	4.8	6.55	5.85	-	5.05	5	-
[truncated: 113 more columns]

## Sheet: POP16
Genotype data	Note: 1=A (G.hirsutum homozygous) 2=B G.mustelinum homozygous 3=H (heterozygous) 4=C (not 1) 0=- (missing data)
Chromosome	Marker No.	Marker name	Location on the HM map (cM)	POP16-1	POP16-2	POP16-3	POP16-4	POP16-5	POP16-6	POP16-7	POP16-8	POP16-9	POP16-10	POP16-11	POP16-12	POP16-13	POP16-14	POP16-15	POP16-16	POP16-17	POP16-18	POP16-19	POP16-20	POP16-21	POP16-22	POP16-23	POP16-24	POP16-25	POP16-26	POP16-27	POP16-28	POP16-29	POP16-30	POP16-31	POP16-32	POP16-33	POP16-34	POP16-35	POP16-36	POP16-38	POP16-39	POP16-40	POP16-41	POP16-42	POP16-43	POP16-44	POP16-45	POP16-46	POP16-47
Chrom14	1	BNL3512b	152.6	1	1	1	3	2	3	3	1	3	3	3	2	3	1	1	1	1	1	3	3	1	1	1	2	3	3	3	1	1	3	3	3	3	3	3	3	3	3	1	3	2	1	3	3	1	1
Chrom3	2	DPL0354	79.7	1	3	1	3	2	2	3	3	1	2	3	3	2	1	1	3	3	1	1	1	1	3	0	2	3	3	3	1	1	3	3	1	3	3	1	1	3	2	2	3	2	1	3	2	1	3
Chrom3	3	DPL0605	96.2	1	3	1	3	2	2	2	0	1	3	3	3	2	1	1	3	3	1	1	3	1	3	3	2	3	3	3	1	1	3	3	1	3	3	1	1	3	2	2	3	2	1	3	2	1	3
Chrom5	4	BNL3400	2.4	1	1	3	3	3	3	3	1	3	1	3	1	2	1	3	3	1	1	1	3	1	1	3	2	3	3	1	3	3	3	3	3	3	1	1	2	2	2	3	3	3	1	1	2	1	3
Chrom5	5	CIR102	12.3	3	1	3	3	3	3	2	1	3	1	1	1	2	3	3	3	1	1	1	1	1	1	3	2	2	3	1	3	3	3	1	3	1	1	1	2	2	2	3	2	3	1	1	2	1	2
Chrom5	6	NAU3498	190.6	3	3	3	3	1	3	3	3	1	2	2	3	1	1	2	3	3	1	3	2	2	2	2	1	3	3	1	3	3	3	3	1	1	3	3	2	2	3	3	2	3	1	1	1	3	3
Chrom5	7	JESPR63	253.8	3	3	3	3	3	3	3	3	1	3	3	3	1	1	3	3	3	3	3	3	3	3	3	3	3	3	1	1	3	3	3	1	3	3	3	3	3	3	3	3	1	1	1	1	3	3
Chrom19	8	BNL2715	45.9	3	3	3	3	3	3	3	1	1	1	3	3	2	2	3	3	1	1	1	3	3	1	1	3	2	2	2	2	3	1	1	3	3	3	3	3	3	3	2	3	3	3	3	3	3	3
Chrom19	9	CIR212	63.9	3	3	3	3	3	3	3	1	1	1	3	3	2	2	3	3	3	1	1	3	3	3	1	3	2	2	2	2	3	1	1	3	3	3	3	3	3	3	2	3	3	3	3	3	3	3
Chrom19	10	NAU3205	192.7	3	3	3	3	3	1	3	1	1	3	3	3	1	1	1	3	3	3	1	1	1	3	3	3	3	3	3	3	3	3	3	3	3	3	3	2	3	3	2	3	2	3	3	1	3	1
Chrom19	11	BNL3535a	199	2	3	1	3	3	1	3	1	1	3	3	3	1	1	1	3	3	3	1	1	1	1	3	3	3	3	1	3	1	1	3	3	3	3	3	2	2	3	3	3	2	3	1	1	3	3
Chrom7	12	BNL1604	45.8	3	2	3	3	3	1	0	1	1	3	3	3	3	3	1	3	3	3	1	1	1	3	2	1	3	3	3	1	2	3	3	3	3	3	3	1	3	3	3	3	2	1	3	3	3	3
Chrom7	13	NAU1305	66.6	3	2	3	3	3	1	1	1	1	3	3	3	3	3	1	1	3	1	1	1	1	3	2	3	3	3	3	1	3	3	3	3	3	3	3	1	3	3	3	3	2	3	3	3	3	3
Chrom7	14	DPL0234	85.9	3	2	3	3	3	1	3	1	1	3	3	3	3	3	1	3	3	3	3	3	1	3	2	3	3	3	3	1	3	3	3	3	3	3	3	1	3	3	3	3	2	3	3	3	3	3
Chrom7	15	MUCS616	186.4	1	3	2	1	3	1	1	1	3	3	1	1	3	3	1	3	1	3	3	3	3	1	2	3	1	3	3	3	3	3	3	3	3	1	3	3	2	1	1	3	1	3	2	2	3	3
Chrom7	16	NAU4030b	239	1	3	3	2	3	1	1	3	3	1	3	2	2	1	1	3	3	3	1	3	2	2	2	1	1	3	2	3	1	2	2	3	3	2	2	1	3	3	1	3	3	3	3	2	3	2
Chrom16	17	DPL0385b	137.9	3	2	3	1	3	1	0	1	1	3	3	3	3	3	1	3	1	3	1	1	1	1	2	3	3	3	3	1	3	3	3	3	3	3	3	1	3	1	3	3	2	3	3	3	3	3
Chrom24	18	BNL3627a	5.8	1	1	4	4	4	4	1	4	4	1	1	1	4	4	4	4	4	4	0	4	4	4	1	1	4	4	4	1	4	4	4	4	1	1	1	1	4	4	4	4	1	4	1	4	1	4
Chrom24	19	TMHB1	22.3	1	1	1	3	3	3	3	3	3	1	3	1	3	3	3	1	3	1	1	1	1	1	3	1	3	3	3	1	3	3	3	3	1	1	1	1	3	3	3	3	1	3	1	3	1	3
Chrom24	20	NAU3605	41.5	1	1	1	3	3	3	3	3	3	1	1	1	3	3	3	3	1	1	1	3	1	3	3	3	3	3	3	1	1	3	3	3	1	1	1	1	3	3	3	1	1	3	1	3	1	3
Chrom24	21	DPL0068	62.3	1	1	1	3	3	1	3	3	2	1	1	3	3	1	3	3	1	1	1	3	1	3	1	3	3	3	3	3	3	2	3	3	3	1	1	3	3	3	3	3	1	3	1	3	1	3
Chrom24	22	NAU3010	139.3	4	1	4	4	1	4	4	4	1	1	4	1	4	4	4	4	4	1	1	4	4	4	4	4	4	1	4	1	4	4	4	4	4	1	4	4	4	4	4	1	4	4	4	1	4	4
Chrom9	23	BNL2590	125	1	1	3	3	3	1	3	3	3	1	1	3	3	3	3	3	3	1	3	3	1	1	3	2	3	1	3	3	3	1	1	3	2	3	2	3	1	3	3	3	1	3	2	1	1	2
Chrom9	24	JESPR114	257.4	3	1	3	2	2	2	3	3	3	3	0	2	3	3	2	3	1	2	2	1	3	3	3	2	3	3	3	3	1	1	1	1	2	3	1	3	3	1	3	3	2	3	3	3	2	3
Chrom23	25	DPL0262a	145.5	1	1	3	0	3	3	3	3	3	1	1	3	3	3	3	3	3	1	3	3	1	3	3	3	3	1	3	3	3	3	1	3	3	3	3	3	1	3	3	3	1	3	3	1	1	3
Chrom20	26	BNL3838	90	3	3	3	3	3	1	1	1	1	1	0	1	3	1	3	3	3	1	1	3	1	1	1	1	3	3	3	1	3	3	3	3	3	3	2	3	1	1	3	1	3	1	3	3	1	1
Chrom11	27	NAU453	80.8	3	1	3	3	3	3	3	3	2	2	3	3	1	1	3	3	3	3	1	3	3	3	3	3	1	3	3	3	3	3	3	3	3	3	3	2	1	3	3	3	2	1	1	2	3	3
Chrom11	28	NAU3695	199.4	4	4	4	1	4	1	1	1	4	1	1	1	4	4	4	4	4	1	1	4	4	1	4	4	4	4	4	4	4	4	4	4	1	0	0	4	4	4	1	4	4	4	4	1	4	4
Chrom11	29	BNL3442	219.2	1	3	1	3	3	3	1	3	1	1	3	3	1	3	3	3	3	1	3	3	3	3	3	2	2	2	3	1	3	2	2	2	3	2	3	3	1	1	3	3	1	3	2	2	1	3
Chrom11	30	MUSS123b	234.7	2	1	1	1	3	1	3	3	1	1	3	1	1	3	3	3	3	1	3	2	3	3	3	2	2	2	3	1	2	2	2	2	2	2	3	3	3	3	3	3	3	3	3	2	3	3
Chrom11	31	NAU3377b	245.2	4	1	1	4	1	1	4	4	4	1	4	1	1	4	4	4	4	1	4	4	4	4	4	4	4	4	4	1	4	4	4	4	4	4	4	4	4	1	4	4	4	4	4	4	4	4
Chrom21	32	BNL3171	133.9	3	2	3	3	3	3	2	1	3	3	3	2	1	3	1	3	3	3	1	3	3	3	1	3	1	2	3	2	2	2	3	3	3	3	3	2	3	3	3	3	2	3	3	1	1	3
Chrom21	33	BNL2589	141.3	3	2	0	0	3	0	0	0	3	3	0	0	1	3	1	3	2	3	3	3	3	0	0	2	1	2	3	2	2	2	3	3	3	3	3	2	3	2	3	3	2	3	3	1	1	0
Chrom21	34	NAU3074	156.5	1	2	3	3	3	3	2	2	3	3	3	2	1	2	3	3	2	2	2	3	3	3	1	2	1	2	3	2	2	2	3	3	1	3	3	2	3	2	3	3	2	3	3	1	3	3
Chrom21	35	BNL1034	177.8	1	3	3	3	3	3	3	1	3	3	2	0	1	3	1	2	3	1	1	3	3	3	1	3	1	2	3	3	3	2	2	2	1	2	2	3	3	3	3	3	3	3	2	1	1	3
Chrom12	36	MUSB0846a	120.3	3	2	3	3	1	1	3	1	3	3	3	3	3	1	3	3	1	1	1	3	1	1	3	3	3	1	3	3	3	3	3	3	3	3	3	3	3	3	3	3	1	3	3	3	3	3
Chrom12	37	NAU915	171.6	3	2	3	3	1	0	3	3	1	3	3	3	1	3	3	1	3	1	1	1	1	1	3	1	3	1	3	3	1	3	3	3	3	3	1	3	3	3	1	3	3	3	3	2	3	3
Chrom12	38	CIR293	180.9	3	2	3	3	3	3	3	3	1	3	2	2	1	3	3	3	3	3	3	3	1	1	3	3	3	3	3	2	3	3	3	3	3	3	3	3	3	3	1	3	3	3	3	2	1	3
Chrom12	39	NAU1151	188.6	4	4	4	4	1	1	1	0	1	4	4	4	1	4	4	4	4	4	0	4	1	1	4	1	4	1	4	4	1	4	4	4	4	4	4	4	4	4	1	4	4	4	4	4	4	4
Chrom12	40	NAU2640b	197.6	3	3	3	3	1	3	3	1	1	3	3	1	3	1	3	3	3	1	3	3	3	3	1	3	1	1	1	3	3	3	3	1	3	1	0	1	3	3	3	3	1	3	1	1	3	1
Chrom26	41	NAU3862	32.3	2	2	2	3	1	1	1	1	3	3	3	0	2	1	3	3	3	1	1	3	1	1	3	2	3	1	1	2	3	3	3	2	3	3	3	3	2	3	3	2	3	3	3	3	3	3
Chrom26	42	NAU1119	45	4	4	4	4	1	1	1	1	4	4	0	1	4	1	4	4	0	1	1	4	1	1	4	4	4	1	1	4	4	4	4	4	4	4	4	4	4	4	4	4	4	4	4	4	4	4
Chrom26	43	BNL3816	60.6	3	2	3	3	1	1	3	1	3	3	3	3	3	1	3	3	3	1	3	3	1	1	3	3	3	1	3	3	2	3	3	3	3	2	3	3	3	3	3	3	1	3	3	2	3	2
Chrom26	44	BNL2725	133.4	1	3	3	0	1	0	0	0	1	3	0	0	3	1	3	3	1	1	3	3	2	3	1	3	3	1	3	3	3	3	3	1	3	1	3	1	2	3	3	3	1	3	1	3	3	1
Chrom26	45	STV122	141.4	1	3	3	3	1	3	3	1	1	3	3	3	3	2	3	3	2	2	3	3	1	3	2	3	3	2	2	3	3	3	3	2	3	2	3	2	1	3	3	3	2	3	2	3	3	2
Chrom26	46	NAU3860	157.6	3	3	3	3	3	3	3	1	1	0	3	1	3	1	3	3	1	1	1	3	3	3	1	3	1	1	1	3	3	3	3	1	3	1	3	1	2	3	3	3	1	1	1	1	3	1
Chrom18	47	STS1155b	78.2	1	1	3	3	3	3	3	1	3	3	3	2	1	3	2	3	3	3	3	3	3	3	3	3	3	3	3	3	3	2	3	2	3	3	3	1	1	1	1	3	3	3	3	3	1	3
Chrom18	48	NAU2488	109	1	4	1	4	4	4	4	1	4	1	4	4	1	1	4	1	1	4	1	4	4	1	1	4	4	1	4	4	4	4	4	4	4	4	4	1	4	4	1	4	4	4	4	4	4	1
Chrom18	49	BNL243	254	3	1	3	1	3	1	1	1	2	3	3	3	3	1	1	2	1	1	1	1	1	1	1	3	2	2	3	3	1	2	2	3	1	1	0	0	2	3	3	1	3	1	3	2	3	2
		Phenotype data	ELO-BC3F2	6.1	4.5	6.1	5.2	5.1	5.4	5	8.1	6.2	5.3	5.4	4.7	5	5.2	7.5	7.3	-	4.8	7.7	6.7	6.3	5.2	6.3	-	5.4	6.5	5.3	-	7.3	-	-	6.5	-	6.9	6.5	5.5	-	4.5	6	6	5.1	-	-	-	6.5	-
			ELO-BC3F3	5.65	-	5.45	5.25	-	6	5.45	7.1	5.45	5.05	5.15	4.85	6.2	5.3	6.05	6.7	5.6	4.55	7.95	6.75	5.75	5.3	6.4	6.9	5.9	-	5.8	5.7	6.35	-	7.15	4.95	-	6.6	6.05	4.85	5.7	4.3	5.65	6.3	4.95	-	5.65	-	5.95	4.6
			ELO-BC3F4	4.65	-	4.95	4.95	-	4.9	5.05	6.25	4.9	4.4	4.9	4.25	5.95	4.95	4.95	5.4	5.35	4.55	6.85	5.85	5.25	4.5	5.1	5	5.15	-	5.2	5.15	4.85	-	5.6	4.4	-	5	5.4	4.95	4.85	4.55	4.65	4.75	4.6	-	4.4	-	5.55	4.65
[truncated: 84 more columns]

## Sheet: POP17
Genotype data	Note: 1=A (G.hirsutum homozygous) 2=B G.mustelinum homozygous 3=H (heterozygous) 4=C (not 1) 0=- (missing data)
Chromosome	Marker No.	Marker name	Location on the HM map (cM)	POP17-1	POP17-2	POP17-3	POP17-4	POP17-5	POP17-6	POP17-7	POP17-8	POP17-9	POP17-10	POP17-11	POP17-12	POP17-13	POP17-14	POP17-15	POP17-16	POP17-17	POP17-18	POP17-19	POP17-20	POP17-21	POP17-22	POP17-23	POP17-24	POP17-25	POP17-26	POP17-27	POP17-28	POP17-29	POP17-30	POP17-31	POP17-32	POP17-33	POP17-34	POP17-35	POP17-36	POP17-37	POP17-38	POP17-39	POP17-40	POP17-41	POP17-42	POP17-43	POP17-44	POP17-45	POP17-46
Chrom1	1	DPL0094	41.3	1	1	3	3	1	3	3	1	1	2	3	1	3	3	3	3	3	3	3	2	3	3	3	3	2	3	1	1	1	3	1	1	3	1	1	3	3	1	2	3	2	1	3	1	3	1
Chrom1	2	NAU3690	74.7	1	1	1	1	1	1	1	3	1	1	1	1	1	1	1	3	1	1	1	1	1	1	1	1	1	1	1	1	1	1	1	1	1	1	1	1	1	1	1	1	1	1	1	1	1	1
Chrom15	3	NAU4045	36.9	1	1	4	4	4	1	1	1	4	4	4	4	1	1	4	4	4	4	1	1	1	4	1	1	1	1	4	4	4	1	1	4	4	4	1	1	4	1	4	4	4	0	1	4	4	4
Chrom15	4	BNL2646	146.2	1	1	3	3	3	3	1	1	3	3	3	1	3	3	1	2	3	2	1	3	3	3	1	1	1	1	1	2	3	2	3	3	3	1	3	3	1	1	1	1	1	2	3	1	2	2
Chrom2	5	BNL1434	47.1	1	1	1	1	1	3	1	1	2	2	1	1	3	1	3	2	3	3	3	2	1	1	2	2	1	3	1	1	2	3	1	1	2	3	1	3	3	1	2	3	3	2	3	1	1	3
Chrom2	6	BNL3972	54.8	1	1	3	1	1	3	1	1	2	2	1	1	3	1	3	2	3	3	3	2	1	1	2	2	1	3	1	1	1	3	1	1	2	3	1	3	3	1	2	3	3	2	2	1	1	3
Chrom14	7	NAU5465	60.4	1	1	1	1	1	1	1	1	1	1	1	1	1	1	1	3	1	1	1	1	1	1	1	1	1	1	1	1	1	1	1	3	1	1	1	3	1	3	1	1	1	1	1	3	1	1
Chrom14	8	BNL226a	114.1	1	1	1	1	1	1	1	4	1	1	1	1	1	1	1	1	1	1	1	1	1	1	1	1	1	1	1	1	1	1	4	1	1	1	1	1	1	1	1	1	1	1	1	1	1	1
Chrom3	9	NAU862	24.7	3	1	3	1	1	2	3	1	2	3	3	3	1	3	1	3	3	3	1	1	2	1	3	3	3	3	3	3	3	3	1	3	2	3	3	3	1	1	3	2	1	3	1	3	2	1
Chrom17	10	NAU2836a	0	1	1	2	1	3	1	1	2	3	2	1	1	1	2	3	3	3	2	1	3	1	3	2	2	2	2	1	2	2	1	1	3	3	2	1	1	3	1	3	2	1	3	1	2	3	3
Chrom17	11	BNL2496A	13.8	3	1	2	1	3	3	1	3	3	2	1	1	1	3	2	3	1	3	1	2	1	3	3	3	3	3	1	3	2	3	1	3	3	2	1	3	3	1	3	3	3	3	1	3	2	2
Chrom4	12	DPL0085	109.3	3	2	2	3	3	2	2	3	2	2	2	2	2	2	2	3	3	2	3	2	2	2	2	2	2	2	2	2	2	2	1	2	2	2	3	2	2	1	2	2	2	2	2	3	2	2
Chrom4	13	DPL0667	109.4	3	1	1	1	1	3	2	3	2	3	2	3	1	1	3	3	2	3	3	3	3	2	3	3	2	2	3	3	3	3	1	3	3	3	3	1	3	1	2	3	1	1	3	3	2	1
Chrom4	14	DPL0494	130.6	3	3	1	3	1	3	2	3	2	3	2	3	1	1	1	3	3	3	3	3	3	3	3	3	2	2	3	3	1	3	1	3	3	0	0	1	1	1	2	3	1	1	3	3	3	1
Chrom4	15	NAU3791	193.5	1	1	1	3	3	0	1	1	1	1	1	1	1	1	1	1	1	1	1	1	1	1	1	1	1	1	1	1	1	1	1	1	1	1	1	1	1	1	1	1	1	1	1	1	1	1
Chrom22	16	DPL0417	23.9	3	1	1	3	1	1	1	3	3	2	3	1	3	3	2	1	3	1	3	2	3	1	1	1	1	1	3	1	1	2	1	1	3	3	3	1	3	3	3	1	1	3	3	1	2	1
Chrom22	17	NAU2376	76.8	3	1	1	3	1	2	1	3	3	2	3	1	3	1	1	1	3	3	3	3	2	1	1	1	3	1	3	3	1	2	1	1	1	3	2	1	3	1	1	1	1	1	3	1	2	1
C19(D08)	18	DPL0247	24.9	3	3	2	1	3	1	1	3	2	3	3	3	3	3	2	3	2	2	3	1	3	3	1	1	3	3	3	3	3	1	1	1	2	3	1	1	1	1	3	2	2	3	2	1	2	2
C19(D08)	19	DPL0140	36.4	3	1	1	3	3	1	1	1	1	1	1	1	1	1	1	1	1	1	1	1	1	1	1	1	1	1	1	1	1	1	1	1	1	1	1	1	1	2	1	1	1	1	1	1	1	1
C19(D08)	20	BNL3977	157.4	1	3	2	3	0	2	2	1	3	2	3	3	3	1	3	3	3	2	1	1	3	1	1	1	1	3	3	1	1	2	1	1	3	3	1	1	2	1	3	1	3	3	3	3	3	3
C19(D08)	21	NAU5489	169.4	1	3	2	1	1	2	3	3	3	2	3	3	3	1	3	1	3	3	1	1	3	1	1	1	1	3	3	1	1	2	1	1	3	1	1	1	2	3	3	1	3	3	3	3	1	3
C19(D08)	22	NAU3205	192.7	1	3	2	1	1	2	3	3	3	2	3	3	3	1	2	3	2	3	1	1	3	1	3	3	1	1	3	1	1	2	3	1	3	3	1	1	2	3	3	1	3	3	3	3	1	3
C19(D08)	23	BNL3535a	199	3	3	2	1	1	2	3	3	3	2	3	3	3	1	2	3	2	3	1	1	3	3	3	3	1	1	3	1	1	2	1	1	3	1	1	1	2	1	3	1	3	3	1	3	1	3
C19(D08)	24	TMHB81-A3	224.1	1	1	1	1	1	1	1	1	1	1	1	1	1	1	1	1	1	1	1	1	1	1	1	1	1	1	1	1	1	1	1	1	1	1	1	1	1	3	1	1	1	1	1	1	1	1
Chrom6	25	NAU3427b	257.6	1	1	1	4	4	1	1	1	1	1	1	1	1	1	1	1	1	1	1	1	1	1	1	1	1	1	1	1	1	1	1	1	1	1	1	1	1	1	1	1	1	1	1	1	1	1
Chr25	26	STS511	0	1	1	1	1	1	4	4	4	4	1	4	4	4	4	4	4	4	4	1	1	1	4	4	4	4	4	1	4	1	4	1	1	4	4	1	1	4	1	4	4	4	1	4	4	4	1
Chr25	27	BNL3264	98.3	1	1	3	3	3	3	1	2	3	3	3	2	2	3	3	1	3	3	3	3	1	3	1	1	3	3	1	3	1	3	1	1	3	1	0	1	3	1	3	1	3	3	3	3	1	3
Chr25	28	BNL4001b	123.5	1	2	3	1	1	3	2	2	3	3	3	3	2	3	3	1	3	1	1	2	3	3	1	1	1	3	1	3	1	3	1	1	3	1	1	1	3	1	3	1	3	3	3	3	1	3
Chr7	29	NAU4030b	239	3	3	2	1	3	1	1	1	1	1	2	1	1	2	3	2	3	2	3	3	0	3	2	2	2	3	1	3	3	2	3	1	3	3	3	1	1	1	2	1	2	3	3	1	3	3
Chr16	30	NAU4030a	19.2	3	1	2	3	3	2	2	3	1	2	3	3	1	3	3	3	1	3	3	2	1	3	1	1	3	2	1	3	1	2	3	3	1	1	1	1	1	3	3	1	2	1	1	1	1	3
C24(D03)	31	BNL3627a	5.8	4	4	1	1	4	1	4	1	4	4	4	4	4	1	4	1	4	4	4	4	4	1	1	1	1	4	1	4	4	4	1	4	4	4	1	4	4	4	4	4	4	4	1	4	4	4
C24(D03)	32	NAU3605	41.5	1	2	1	1	3	1	3	1	3	3	3	3	3	1	3	1	3	3	1	1	3	1	1	1	2	3	1	3	1	3	1	3	1	3	1	3	3	3	3	3	3	3	1	1	3	3
C24(D03)	33	DPL0068	62.3	1	2	3	1	1	3	3	1	3	3	3	3	3	1	2	1	3	3	1	1	3	3	1	1	2	3	1	3	3	3	1	1	3	1	1	3	3	3	1	3	3	3	1	1	3	1
Chr9	34	BNL2590	125	1	3	3	3	3	2	1	1	3	3	3	1	3	2	2	1	1	1	3	3	2	3	2	2	2	3	3	2	3	1	1	2	2	2	1	3	1	1	1	1	3	1	3	3	1	3
Chr9	35	BNL3985	292.7	4	1	4	1	1	4	1	4	4	4	1	1	4	1	4	1	4	4	4	4	1	4	4	4	4	4	1	4	1	4	1	1	1	4	1	1	4	1	4	4	4	4	4	1	4	4
Chr23	36	CIR019	18.2	1	4	4	4	1	1	4	4	4	4	0	1	4	4	4	4	4	4	4	4	4	4	4	4	4	4	4	4	4	4	1	1	4	4	1	4	4	1	4	4	4	4	4	1	1	1
Chr23	37	BNL686a	32.1	1	4	4	4	1	1	4	4	4	4	4	4	4	4	4	1	4	4	4	4	4	4	1	1	4	4	4	4	4	4	1	1	4	4	1	4	4	1	4	4	4	4	1	1	1	1
Chr23	38	BNL3383	50.8	1	2	2	3	1	1	3	3	3	2	3	1	3	3	3	1	3	3	2	3	3	3	3	3	3	2	3	2	3	3	1	1	3	0	0	3	2	1	2	3	3	3	3	1	1	1
Chr23	39	DPL0262a	145.5	3	3	3	3	3	3	1	1	3	3	3	1	1	3	3	3	1	1	3	3	3	3	3	3	3	1	3	3	3	1	1	3	3	3	3	3	3	1	1	1	3	1	3	3	1	3
Chrom10	40	JESPR6	91.8	1	2	1	3	3	2	1	1	1	2	1	1	1	2	3	2	3	3	2	2	1	2	3	3	3	3	1	3	3	3	1	3	3	1	1	3	1	1	3	3	2	3	3	1	2	3
Chrom10	41	BNL1161	94.4	1	4	1	4	4	4	1	1	1	4	1	1	1	4	4	4	4	4	4	4	1	4	4	4	4	4	1	4	4	4	1	4	4	4	1	4	1	1	4	4	4	4	4	1	4	4
Chrom10	42	CIR166a	102.6	1	2	1	3	3	2	1	1	1	2	1	1	1	2	3	2	3	3	3	2	1	2	3	3	3	3	1	3	3	3	1	3	3	1	1	3	1	1	3	3	2	3	3	1	2	3
Chrom20	43	NAU3574	102.4	1	1	1	3	3	1	1	1	1	1	1	1	1	1	1	1	1	1	1	1	1	1	1	1	1	1	1	1	1	1	1	1	1	1	1	1	1	3	1	1	1	1	1	1	1	1
Chrom20	44	BNL3071	114.6	1	1	1	3	3	1	1	1	1	1	1	1	1	1	1	1	1	1	3	1	1	1	1	1	1	1	1	1	1	1	1	1	1	1	1	1	1	3	1	1	1	1	1	1	1	1
Chrom20	45	STS3242	200.2	4	1	4	4	4	1	4	4	4	4	4	4	4	1	4	1	4	4	4	4	4	1	4	4	4	1	4	4	1	4	4	1	1	1	1	1	4	4	4	4	4	4	4	4	4	1
C11(A03)	46	DPL0325	58.9	3	1	1	1	1	1	1	1	1	1	1	1	1	1	1	1	1	1	3	1	1	1	1	1	1	1	1	1	1	1	3	1	1	1	3	1	1	1	1	1	1	1	1	1	1	1
C11(A03)	47	TMP20	112.7	2	1	3	3	1	3	3	3	3	3	3	3	1	1	3	3	3	3	2	3	1	1	3	3	1	3	3	1	2	3	3	1	2	1	2	1	1	1	3	1	1	3	1	1	3	1
C11(A03)	48	NAU3695	199.4	1	4	4	1	1	1	4	1	4	1	4	1	4	1	1	4	4	4	4	4	4	1	1	1	4	4	1	1	4	4	4	4	4	4	1	1	1	4	4	1	4	4	4	4	4	4
C11(A03)	49	BNL3442	219.2	1	3	3	1	1	1	2	1	1	3	2	1	0	1	1	3	1	3	3	2	3	1	1	1	3	2	1	0	2	3	3	3	3	3	1	1	1	3	2	1	3	3	1	1	3	3
C11(A03)	50	MUSS123b	234.7	1	3	3	1	1	3	2	1	1	3	2	1	3	1	1	2	1	2	1	2	3	1	1	1	3	2	1	1	2	3	1	3	3	3	1	3	1	3	3	3	2	2	1	1	3	3
C11(A03)	51	NAU3377b	245.2	1	4	4	4	1	4	4	1	1	4	4	1	4	1	4	4	1	4	1	4	4	1	1	1	1	4	1	4	4	4	1	4	4	4	1	4	1	4	4	4	4	4	1	1	4	4
C21(D02)	52	CIR077	5.5	3	2	3	3	3	3	3	1	1	1	1	1	1	2	3	1	3	3	3	3	1	3	3	3	1	3	1	3	1	1	1	3	3	3	3	1	2	1	2	3	3	1	3	1	1	3
C21(D02)	53	DPL0253	79.7	4	1	1	1	1	1	1	1	1	1	1	4	4	1	1	1	1	1	4	1	1	1	1	1	1	1	4	1	1	1	4	4	1	1	4	4	1	4	1	1	1	1	1	1	1	1
C21(D02)	54	NAU3074	156.5	3	1	2	1	1	1	1	3	1	1	1	3	3	1	1	3	1	1	3	1	1	1	1	1	1	1	3	1	1	1	3	3	1	1	3	3	1	3	1	1	1	1	1	3	1	1
Chr12	55	MUSB0846a	120.3	3	3	3	1	1	1	3	2	1	3	1	1	1	2	3	1	1	2	3	2	2	3	1	1	2	3	1	2	2	2	3	3	1	3	1	1	1	1	3	3	1	2	3	3	3	1
Chr12	56	NAU915	171.6	3	1	2	1	3	3	3	3	3	3	3	3	3	3	2	1	3	3	1	1	1	3	3	3	3	3	1	3	1	3	3	1	3	3	3	1	3	3	1	3	1	3	1	3	3	2
Chr12	57	CIR293	180.9	3	1	2	1	3	3	3	2	3	3	3	3	3	2	2	1	2	2	1	1	1	2	3	3	3	2	1	1	1	3	1	1	3	3	3	1	3	3	1	3	1	3	1	3	3	2
Chr12	58	NAU1151	188.6	4	1	4	1	4	4	4	4	4	4	4	4	4	4	4	1	4	4	1	1	1	4	4	4	4	4	1	1	1	4	4	1	4	4	0	1	4	4	1	4	1	4	1	4	4	4
Chr26	59	NAU3862	32.3	3	1	3	1	1	3	3	2	3	3	1	1	1	2	3	1	1	2	3	2	3	1	1	1	2	1	3	3	3	3	3	3	3	3	1	1	1	1	3	2	3	2	3	3	1	3
Chr26	60	NAU1119	45	1	1	4	1	1	4	4	4	4	4	1	1	1	4	4	1	1	4	4	4	4	4	1	1	4	1	4	4	4	4	1	4	1	4	1	1	1	0	4	4	4	4	1	4	1	1
Chr26	61	BNL3816	60.6	3	3	3	1	1	1	3	3	1	3	1	1	1	2	3	1	1	2	3	2	2	3	1	1	2	3	1	2	2	2	1	3	1	3	1	1	1	1	3	3	1	2	1	3	3	1
Chr26	62	BNL341	108	1	2	1	1	2	1	1	3	1	3	1	3	1	2	3	1	3	2	2	3	3	3	1	1	3	3	1	2	1	2	2	3	3	3	1	1	3	3	3	3	1	3	1	3	2	1
Chr26	63	BNL2725	133.4	1	3	1	1	3	3	1	3	1	1	1	3	3	3	3	1	3	2	3	3	1	2	1	1	3	3	1	3	1	3	1	2	3	3	3	1	3	3	2	1	3	2	3	3	2	1
Chr26	64	STV122	141.4	1	3	1	1	3	3	1	3	1	1	1	3	3	3	3	1	3	3	3	3	1	2	1	1	3	3	1	3	1	3	1	3	3	3	1	1	3	3	2	1	3	2	1	3	2	3
Chrom18	65	STS1155b	78.2	3	1	1	1	1	1	1	1	1	1	1	1	1	1	1	1	1	1	1	1	1	1	1	1	1	1	1	1	1	1	3	1	1	1	3	1	1	1	1	1	1	1	1	1	1	1
Chrom18	66	MUSS603	148.5	1	1	1	1	1	1	1	1	1	1	1	1	1	1	1	3	1	1	3	1	1	1	1	1	1	1	1	1	1	1	1	1	1	1	1	1	1	1	1	1	1	1	1	1	1	1
		Phenotype data	ELO-BC3F2	4.3	8.3	6.1	6.7	5.6	-	6.8	-	4.4	-	-	6.6	8.1	-	4.3	5.3	4.7	-	-	-	-	5.3	-	-	-	-	7	-	-	-	6.8	8	4.7	6.9	-	6.8	-	-	-	5.2	-	-	4.3	5	-	4
			ELO-BC3F3	4.3	6.1	5.2	4.35	5.15	4.35	6.2	5.45	3.85	4.6	5.65	5.6	5.75	-	4.95	4.5	5	-	-	-	-	4.4	-	3.75	5.35	-	5.9	-	-	-	5.1	6	4.35	5.25	4.45	5.65	4.3	4.5	-	4.1	4.3	-	4	3.75	-	4.9
			ELO-BC3F4	4.4	5.15	4.9	4.95	4.9	4.3	4.8	4.95	4.2	4.6	4.7	4.9	5	-	5.1	4.65	5.3	-	-	-	-	4.45	-	4.35	5.15	-	4.95	-	-	-	5.15	5.8	4.55	4.95	4.6	5.6	4.7	5.1	-	4.25	4.4	-	4.35	4.05	-	5
[truncated: 111 more columns]

## Sheet: POP20
Genotype data	Note: 1=A (G.hirsutum homozygous) 2=B G.mustelinum homozygous 3=H (heterozygous) 4=C (not 1) 0=- (missing data)
Chromosome	Marker No.	Marker name	Location on the HM map (cM)	POP20-1	POP20-2	POP20-3	POP20-4	POP20-5	POP20-6	POP20-7	POP20-8	POP20-9	POP20-10	POP20-11	POP20-12	POP20-13	POP20-14	POP20-15	POP20-16	POP20-17	POP20-18	POP20-19	POP20-20	POP20-21	POP20-22	POP20-23	POP20-24	POP20-25	POP20-26	POP20-27	POP20-28	POP20-29	POP20-30	POP20-31	POP20-32	POP20-33	POP20-34	POP20-35	POP20-36	POP20-37	POP20-38	POP20-39	POP20-40	POP20-41	POP20-42	POP20-43	POP20-44	POP20-45	POP20-46
Chrom1	1	BNL3580	0	3	1	3	3	1	3	3	2	2	1	3	2	3	3	3	3	3	3	3	2	3	1	1	1	2	3	3	3	3	3	1	3	1	2	3	2	3	1	3	3	3	3	1	3	3	3
Chrom1	2	DPL0094	41.3	3	3	3	3	1	3	1	3	2	3	3	2	1	2	2	3	3	3	3	3	3	1	1	1	2	3	2	3	3	3	1	1	3	1	1	1	3	3	3	3	1	3	3	3	3	3
Chrom1	3	TMHD03	62.8	3	1	1	3	1	3	3	2	2	3	3	2	1	2	2	0	2	3	3	3	3	1	1	0	2	2	2	2	3	3	0	1	1	0	0	0	0	3	3	3	0	2	3	3	3	3
Chrom1	4	MUSS523b	74.3	4	1	1	4	4	1	4	4	4	4	4	4	1	4	1	4	4	4	4	4	4	1	1	1	4	4	4	4	4	4	1	1	1	4	4	1	0	4	4	4	4	4	4	4	0	4
Chrom1	5	NAU3690	74.7	1	1	1	3	3	1	3	2	2	1	3	0	3	2	2	1	3	3	3	1	2	1	1	1	3	1	3	3	3	3	1	2	1	3	3	1	0	2	3	3	3	2	2	3	1	3
Chrom1	6	NAU2095	102.4	1	1	1	1	3	1	1	3	3	3	1	2	3	3	3	3	3	3	3	1	3	1	3	1	3	3	2	1	1	3	1	1	1	3	3	1	3	2	3	1	3	2	2	3	2	1
Chrom1	7	MUSS085	118.1	1	1	1	1	3	1	1	3	3	3	3	3	3	3	3	3	2	3	3	3	3	1	3	0	3	3	2	1	1	3	1	1	1	3	3	1	3	3	3	3	3	3	2	3	2	1
Chrom1	8	MUSS161	137.8	3	3	3	3	3	1	3	3	1	3	3	3	2	3	3	3	3	1	3	3	1	1	3	3	3	3	2	1	1	3	3	1	1	3	3	1	3	3	2	3	3	3	3	2	3	1
Chrom1	9	CIR009	169.1	1	3	3	1	3	1	3	3	1	3	3	3	2	3	3	2	1	1	3	3	1	1	3	3	3	3	2	1	1	3	1	1	1	0	3	1	3	3	2	3	3	3	3	2	3	1
Chrom15	10	STS1493	0	4	1	0	4	4	4	4	4	4	1	4	4	4	4	4	4	4	4	4	4	1	1	4	1	1	1	4	1	1	4	4	4	1	4	4	4	4	1	4	4	4	4	4	4	1	4
Chrom15	11	BNL1667a	14	3	3	3	3	1	3	3	3	2	1	3	2	1	3	3	3	3	3	3	3	3	1	1	1	2	1	2	3	3	3	1	3	3	3	3	1	1	1	3	3	1	3	3	3	3	3
Chrom2	12	BNL3971	4.7	1	1	3	3	1	1	3	3	3	2	3	1	3	1	1	3	3	3	1	1	3	3	3	3	1	3	2	1	1	3	3	3	1	3	1	1	1	3	3	2	3	3	1	2	1	1
Chrom2	13	DPL0674	12.9	1	3	3	3	1	1	3	3	3	2	3	3	3	1	1	2	2	3	3	3	3	3	3	3	1	3	2	1	1	3	3	3	1	3	3	3	3	2	3	2	1	3	1	2	1	1
Chrom2	14	BNL3512a	30	1	3	3	3	1	1	3	3	3	3	1	1	3	1	1	3	2	3	3	3	3	3	3	1	1	3	2	1	3	1	3	3	1	3	3	3	3	3	3	2	1	3	3	2	1	1
Chrom14	15	CIR084	26.1	1	2	3	1	3	1	2	3	3	2	2	3	3	3	2	3	3	3	3	2	3	3	1	3	2	3	3	3	3	1	3	3	3	3	3	3	3	2	1	1	3	1	1	2	3	1
Chrom14	16	BNL3259	40.9	1	3	3	1	3	1	3	3	3	3	2	3	3	3	2	3	3	3	3	3	3	3	3	3	3	3	2	3	3	3	3	3	1	3	3	3	3	3	1	1	3	3	3	2	3	1
Chrom14	17	NAU5465	60.4	1	3	3	3	3	1	3	3	3	3	2	3	3	3	3	3	3	3	3	2	3	2	3	3	3	3	2	3	2	3	1	1	1	3	1	3	2	3	1	1	3	3	1	2	3	3
Chrom14	18	BNL226a	114.1	4	4	4	1	1	1	1	1	1	4	4	4	1	1	4	4	4	4	4	4	4	1	4	4	1	4	4	4	4	4	4	4	4	4	4	4	4	4	1	4	4	4	1	4	4	1
Chrom3	19	BNL3267a	137.5	3	3	3	3	1	1	3	1	1	3	1	3	1	1	3	3	3	3	3	3	1	1	1	1	3	3	3	1	1	1	3	3	3	3	3	3	3	3	1	3	3	3	3	1	1	1
Chrom17	20	BNL1059	225.6	3	3	1	3	1	1	3	1	1	3	1	2	1	1	3	3	2	3	1	3	1	1	1	1	1	3	2	1	1	1	3	2	3	2	3	3	3	3	1	2	3	3	3	1	1	1
Chrom17	21	MUSS207	226.3	3	3	3	3	1	1	3	1	1	3	1	2	1	1	3	3	1	3	3	3	1	1	1	1	1	1	2	1	1	1	1	2	3	1	1	1	3	3	1	2	3	3	3	1	1	1
Chrom17	22	BNL3443	234.7	3	3	1	3	1	1	3	1	1	3	1	3	1	1	3	2	2	3	1	3	1	1	1	1	2	2	2	1	1	1	2	2	3	2	2	2	1	3	1	2	3	3	3	1	1	1
Chrom4	23	DPL0494	130.6	3	3	3	3	1	3	3	3	3	3	3	3	1	3	3	1	1	1	3	2	3	1	1	3	2	3	3	3	3	1	1	1	1	0	3	1	1	1	1	2	3	3	2	3	3	1
Chrom4	24	NAU3437	154.2	4	4	4	4	1	4	4	4	4	4	4	4	1	1	1	1	1	4	4	4	4	4	4	4	4	4	4	4	4	4	1	4	4	4	4	1	1	1	1	4	1	4	4	4	4	1
Chrom4	25	NAU3791	193.5	3	3	3	1	1	3	1	3	3	3	3	1	3	1	1	1	3	3	3	3	3	3	1	3	3	3	1	1	3	3	1	3	3	3	3	1	1	1	1	1	1	3	2	3	3	1
Chrom22	26	DPL0417	23.9	3	3	3	3	3	1	3	3	1	2	1	2	2	3	1	2	2	3	3	1	1	3	2	3	2	3	2	3	1	3	3	2	3	1	1	1	3	2	3	2	1	3	3	2	3	1
Chrom5	27	NAU3498	190.6	3	3	3	3	1	1	1	3	3	3	1	2	1	1	2	3	1	1	3	2	3	3	3	3	3	3	3	3	3	3	3	2	1	3	3	3	3	1	2	3	3	3	3	2	3	1
Chrom19	28	CIR212	63.9	1	3	3	3	1	1	1	1	1	3	1	3	3	1	3	1	1	1	1	3	1	3	1	3	3	3	3	0	1	1	3	3	3	1	1	1	1	1	3	3	3	2	2	2	1	3
Chrom19	29	BNL285	78	1	3	3	3	1	3	1	1	1	3	1	3	3	3	3	1	1	3	3	3	1	3	1	3	3	3	3	3	1	1	3	2	3	1	1	1	3	1	3	3	3	3	3	3	1	3
Chrom19	30	DPL0444	91.1	3	3	3	3	1	3	1	3	3	3	1	3	3	3	3	1	1	3	3	3	1	3	1	1	3	3	3	3	1	1	3	2	3	1	3	1	3	3	1	3	3	3	3	3	1	3
Chrom19	31	BNL3903	107.2	3	3	3	1	3	3	1	3	3	3	1	2	3	3	1	1	3	3	1	1	1	3	1	1	3	2	3	3	3	1	3	2	1	1	1	1	3	2	1	1	3	1	3	3	1	3
Chrom19	32	BNL3811	113	3	3	3	1	3	3	1	3	3	3	1	2	3	3	1	1	3	1	3	1	1	3	1	1	3	2	3	3	3	3	3	2	1	1	1	1	3	3	1	0	3	3	3	3	1	3
Chrom19	33	BNL3977	157.4	3	1	1	3	3	3	3	1	1	3	3	2	2	1	3	3	3	1	3	3	3	3	1	3	1	3	2	3	1	1	1	2	3	3	3	1	2	2	3	3	3	3	3	3	1	1
Chrom19	34	BNL3535a	199	2	3	3	3	3	1	3	3	3	1	3	3	3	3	3	2	3	1	3	2	3	3	3	1	1	2	3	1	1	1	1	3	2	1	3	1	3	2	2	3	3	1	3	2	3	3
Chrom19	35	BNL632	218.9	2	3	3	3	1	1	3	3	3	1	3	2	3	1	3	2	3	1	3	2	3	1	2	3	1	2	3	1	1	1	0	3	3	1	1	1	3	2	3	2	3	1	1	2	3	3
Chrom19	36	TMHB81-A3	224.1	2	3	3	3	1	3	1	3	3	1	3	2	3	1	3	2	3	1	3	2	1	1	2	3	1	3	3	1	1	3	3	3	3	1	1	1	3	3	3	2	1	1	1	2	3	3
Chrom6	37	CIR267	57.3	3	1	3	1	3	1	3	3	3	2	3	3	2	1	1	2	3	3	3	1	1	3	2	1	3	2	2	3	1	3	3	3	1	3	3	1	3	3	3	3	2	3	3	3	3	1
Chrom6	38	NAU3427b	257.6	4	4	4	4	1	1	4	4	4	4	1	4	4	1	4	4	4	1	4	4	4	4	1	4	1	1	1	4	1	4	4	4	4	1	1	4	4	1	1	4	4	4	1	4	4	1
Chrom25	39	STS511	0	4	4	1	1	4	4	4	4	4	4	1	4	4	1	4	4	4	1	4	4	4	4	1	1	4	4	4	1	1	4	4	4	4	1	4	1	4	1	4	4	4	4	4	4	1	1
Chrom25	40	BNL4067	16.6	4	1	1	1	4	4	4	4	4	4	1	4	4	1	4	4	4	1	4	4	1	4	4	4	4	1	4	1	1	4	4	4	1	1	1	1	1	1	1	4	1	4	4	4	1	4
Chrom25	41	JESPR224	51.5	2	1	1	1	3	3	3	3	3	3	1	1	3	0	3	2	3	1	3	2	3	3	3	2	1	1	3	1	1	1	3	3	3	3	3	1	1	1	1	3	1	3	2	2	1	3
Chrom7	42	MUCS616	186.4	3	1	3	3	3	1	3	3	2	3	1	2	3	3	1	1	1	3	3	3	3	1	1	3	2	3	1	1	1	3	1	3	3	2	2	2	1	3	3	2	3	3	3	3	3	3
Chrom16	43	NAU4030a	19.2	1	3	3	1	3	3	3	1	1	2	3	1	3	3	2	3	1	3	3	2	2	3	3	3	3	3	1	1	3	3	3	1	1	2	2	3	3	3	1	2	1	3	3	3	3	3
Chrom16	44	DPL0501	39.3	3	3	3	1	3	3	1	1	1	0	3	0	3	1	2	3	1	3	3	3	2	3	3	3	2	3	3	3	3	3	3	1	1	1	3	3	3	2	3	2	3	3	3	1	3	3
Chrom16	45	NAU2862	48.9	3	3	1	1	1	2	1	3	3	3	3	3	2	1	1	1	3	1	1	3	2	2	3	3	0	0	2	1	1	2	2	3	1	1	1	3	0	3	3	1	3	2	2	2	1	2
Chrom16	46	NAU845a	53.2	3	1	1	0	1	3	1	2	2	2	3	2	2	1	1	1	3	1	1	3	2	3	3	3	2	2	2	1	3	3	3	3	3	2	2	3	3	3	3	2	3	2	3	3	1	3
Chrom16	47	BNL2734	70.3	3	1	1	1	1	3	3	3	3	1	3	3	2	1	1	3	2	1	1	3	2	3	3	2	2	3	2	3	3	3	3	3	3	1	1	3	3	3	3	1	1	3	3	2	1	3
Chrom24	48	DPL0068	62.3	2	3	3	3	1	3	3	2	2	2	3	3	1	3	2	1	3	1	3	2	2	1	2	1	2	3	1	3	3	3	3	3	1	2	3	3	3	3	3	2	1	3	2	2	2	1
Chrom24	49	BNL2772a	97	4	4	4	4	4	4	4	1	1	4	4	4	1	1	4	4	4	1	4	4	4	4	4	4	4	4	4	4	4	4	4	4	4	4	4	1	4	4	1	4	4	4	4	4	4	1
Chrom24	50	NAU3010	139.3	1	4	1	4	4	4	4	1	1	1	4	4	4	4	4	1	1	4	4	4	4	4	1	4	4	4	1	4	1	4	4	4	4	4	4	1	4	1	1	4	4	4	4	4	1	4
Chrom9	51	DPL0222	19.6	2	3	3	1	1	3	1	3	2	2	1	2	3	3	3	3	3	3	3	2	3	3	3	3	2	3	2	3	1	3	1	3	1	3	3	3	3	2	2	3	3	1	1	3	3	3
Chrom9	52	BNL3779a	55.1	3	3	3	1	1	3	1	3	3	1	3	1	3	3	3	3	3	1	3	3	3	1	3	3	1	3	3	1	3	3	3	3	3	3	3	3	3	3	3	3	1	3	3	3	3	1
Chrom23	53	STV188	0	3	1	3	1	3	1	1	3	3	1	3	1	3	3	3	1	3	3	3	3	3	3	3	3	1	1	3	3	1	1	3	3	3	1	1	1	1	1	3	3	1	3	1	3	1	1
Chrom23	54	CIR019	18.2	4	4	4	4	4	1	1	4	4	1	4	1	1	4	4	1	4	4	4	4	4	4	4	4	1	1	4	1	4	1	4	4	4	4	4	4	4	1	4	4	4	4	4	4	1	1
Chrom23	55	BNL686a	32.1	4	1	4	1	4	1	1	4	4	4	1	1	4	4	4	4	4	4	4	4	4	4	4	4	1	1	4	1	1	1	4	4	4	4	4	4	4	4	4	4	4	4	4	4	1	1
Chrom23	56	BNL3383	50.8	2	1	1	1	3	1	1	1	3	1	3	1	3	3	3	1	3	3	3	3	3	3	3	3	1	1	3	1	1	1	3	3	3	3	1	3	1	1	3	2	0	1	3	2	1	1
Chrom23	57	BNL3511	80.3	2	3	3	1	1	3	1	3	3	1	2	3	3	3	3	3	3	1	2	2	3	1	3	3	1	3	3	3	3	1	3	2	3	3	3	3	1	3	3	2	1	3	3	2	3	1
Chrom20	58	BNL3838	90	1	3	1	3	1	3	0	3	3	3	3	1	3	3	2	3	3	3	1	3	3	3	3	3	3	3	3	3	3	1	1	1	1	3	3	3	3	2	2	3	2	1	1	3	3	3
Chrom11	59	NAU3695	199.4	4	4	4	1	1	1	1	1	1	1	1	1	1	4	1	1	1	1	1	1	1	1	1	1	1	1	1	1	1	1	1	1	1	1	1	1	1	1	1	1	1	1	1	1	1	1
Chrom21	60	CIR077	5.5	3	3	3	3	1	3	3	3	3	3	1	3	2	3	1	3	3	3	3	3	3	1	3	3	1	3	3	3	3	3	3	3	1	1	3	3	3	3	3	3	3	3	3	1	2	1
Chrom21	61	NAU3074	156.5	3	2	2	3	2	2	3	3	3	3	3	3	2	1	1	2	2	3	3	3	3	3	3	3	3	2	3	2	2	3	3	2	3	3	3	1	3	3	3	1	3	3	3	1	0	2
Chrom21	62	NAU3377a	259.7	3	3	3	3	3	3	3	3	1	3	2	3	1	1	1	2	3	3	3	1	3	1	3	3	2	3	3	3	1	1	3	3	3	1	3	1	1	3	3	3	1	3	3	2	2	3
Chrom12	63	MUSB0846a	120.3	1	1	1	1	1	1	1	1	1	1	1	0	1	1	1	1	1	1	1	1	1	1	1	1	1	1	1	1	1	1	1	0	3	1	1	1	1	1	1	1	1	1	1	1	1	1
Chrom12	64	NAU915	171.6	3	1	1	3	3	3	3	1	1	3	3	3	1	3	3	1	3	1	1	2	1	3	1	0	3	0	1	1	1	1	1	3	1	3	3	3	1	3	3	1	3	3	3	3	1	0
Chrom12	65	CIR293	180.9	0	1	1	3	3	3	1	3	0	1	3	3	3	3	3	3	3	1	3	2	1	1	1	1	3	3	1	1	1	1	1	3	3	2	3	3	1	1	1	3	2	3	3	3	1	0
Chrom12	66	NAU1151	188.6	4	1	1	4	4	4	4	4	1	4	4	4	4	4	4	4	0	1	4	4	1	4	1	1	4	4	1	1	1	1	1	4	4	4	4	4	4	4	4	1	4	4	4	4	1	1
Chrom12	67	NAU2640b	197.6	3	3	1	1	3	3	1	3	3	1	3	1	3	3	3	3	3	1	3	3	3	1	1	1	3	3	1	3	1	1	1	3	3	3	3	3	3	3	3	3	3	3	3	3	1	1
Chrom18	68	DPL0249	227.8	2	3	3	1	3	3	1	1	1	1	3	1	3	3	3	2	3	1	3	2	1	3	3	3	1	3	3	3	3	1	1	3	3	1	3	3	3	3	3	0	3	3	2	1	1	1
Chrom18	69	BNL193	245.1	3	2	3	1	3	3	1	1	1	1	3	1	3	1	3	3	3	1	2	2	3	1	3	3	1	3	3	1	3	1	1	3	3	3	3	2	1	1	2	1	3	2	2	1	1	1
Chrom18	70	BNL243	254	3	2	3	1	3	3	3	1	1	1	3	3	3	1	3	0	0	1	3	3	3	1	2	3	1	3	3	3	3	1	1	3	3	3	3	3	1	1	3	1	3	3	2	1	1	1
		Phenotype data	ELO-BC3F2	6.5	7	5.4	7.1	5.7	6.8	5.1	6.2	6.1	-	5.9	-	-	9	-	-	-	6.8	7.7	-	-	6.4	6.8	6.2	-	6.1	-	7.7	6.3	5.8	5.8	-	6.4	-	6	-	5.2	6.5	6.1	-	7	-	6.3	-	6.9	5.6
			ELO-BC3F3	4.6	5.25	4.8	5.7	5	5.7	5.05	5.75	5.95	6.45	5.7	-	6.15	7.85	-	-	-	4.65	5.6	-	-	5.2	-	5.9	-	4.95	5.15	5.85	5.15	5.15	5.05	-	-	5.5	4.85	-	4.45	5.9	5.9	-	5.05	-	5.6	-	6	5.1
			ELO-BC3F4	5.05	5.6	4.8	5.45	5.05	5.7	5.2	5.55	6.15	5.8	5.55	-	5.8	6.05	-	-	-	5	5.6	-	-	5.35	-	5.55	-	4.65	5.3	5.2	5.05	5.45	4.75	-	-	5.95	4.9	-	4.55	5	6.15	-	5.45	-	5.25	-	5.9	4.85
[truncated: 111 more columns]

## Sheet: POP27
Genotype data	Note: 1=A (G.hirsutum homozygous) 2=B G.mustelinum homozygous 3=H (heterozygous) 4=C (not 1) 0=- (missing data)
Chromosome	Marker No.	Marker name	Location on the HM map (cM)	POP27-1	POP27-2	POP27-3	POP27-4	POP27-5	POP27-6	POP27-7	POP27-8	POP27-9	POP27-10	POP27-11	POP27-12	POP27-13	POP27-14	POP27-15	POP27-16	POP27-17	POP27-18	POP27-19	POP27-20	POP27-21	POP27-22	POP27-23	POP27-24	POP27-25	POP27-26	POP27-27	POP27-28	POP27-29	POP27-30	POP27-31	POP27-32	POP27-33	POP27-34	POP27-35	POP27-36	POP27-37	POP27-38	POP27-39	POP27-40	POP27-41	POP27-42	POP27-43	POP27-44	POP27-46	POP27-47
Chrom1	1	BNL3580	0	1	1	1	1	1	1	1	3	3	1	1	1	3	1	1	2	3	1	1	1	1	1	0	1	1	1	1	1	1	1	1	1	1	3	1	1	0	1	3	1	1	1	1	1	3	3
Chrom1	2	DPL0094	41.3	1	1	1	1	1	1	1	3	1	3	1	1	3	1	1	1	3	1	1	1	1	1	1	1	3	1	1	1	1	1	1	1	1	2	1	1	1	1	3	3	1	1	1	0	1	3
Chrom1	3	TMHD03	62.8	1	1	1	1	1	1	1	3	1	1	1	0	3	1	1	1	3	1	1	1	1	1	1	1	1	1	1	1	1	1	1	1	0	2	1	1	1	1	3	3	1	1	1	1	1	1
Chrom1	4	MUSS523b	74.3	1	1	1	1	1	1	1	1	1	1	1	1	1	1	1	1	4	1	1	1	1	4	0	1	1	1	1	1	1	1	1	4	1	1	1	1	0	1	4	4	1	1	1	1	1	1
Chrom1	5	NAU2095	102.4	1	1	1	1	1	1	1	1	1	1	1	1	1	1	1	1	1	1	1	1	1	1	1	1	3	1	1	1	1	1	1	3	1	1	1	1	1	1	1	1	1	1	1	1	1	1
Chrom1	6	MUSS085	118.1	1	1	1	1	1	1	1	1	1	1	1	1	1	1	1	1	3	1	1	1	1	3	0	1	3	1	1	1	0	1	1	1	1	1	1	1	0	1	1	1	1	1	1	1	1	1
Chrom1	7	MUSS161	137.8	1	1	1	1	1	1	1	2	1	1	1	1	1	1	1	1	1	1	1	1	1	3	1	0	1	1	1	1	1	1	1	1	3	3	1	1	1	1	1	1	1	1	1	1	1	3
Chrom1	8	CIR009	169.1	1	1	1	1	1	1	1	1	1	1	1	1	1	1	1	1	1	1	1	1	1	1	1	1	1	1	1	1	1	1	1	1	1	3	1	1	1	1	1	1	1	1	1	1	3	1
Chrom15	9	STS1493	0	1	1	1	1	0	1	1	1	4	1	1	1	4	1	4	4	1	1	1	1	1	1	1	1	4	1	1	1	1	1	1	1	1	1	1	1	1	1	4	1	1	1	1	1	4	4
Chrom15	10	BNL1667a	14	1	1	1	1	1	1	1	3	1	1	1	1	3	3	3	1	3	1	1	1	1	1	1	1	3	1	1	1	1	1	1	1	1	3	1	1	1	1	3	1	1	1	1	1	1	3
Chrom15	11	NAU4045	36.9	1	4	4	1	1	1	4	4	4	0	1	0	1	1	4	4	1	4	1	1	1	4	4	1	1	1	1	4	1	1	1	1	1	4	1	1	1	1	1	4	4	1	1	1	4	4
Chrom15	12	BNL2646	146.2	1	3	3	1	2	3	3	1	1	3	3	3	1	1	3	1	1	1	1	2	3	3	3	3	3	3	1	3	3	1	1	1	3	1	1	3	3	3	1	1	1	3	3	3	1	1
Chrom15	13	MUSS523c	148.4	1	1	4	1	4	4	4	1	1	4	4	4	1	1	4	1	1	1	1	4	4	4	0	4	4	4	1	4	4	1	1	1	4	1	1	4	0	4	1	1	1	4	4	4	1	4
Chrom15	14	STS1661	165.2	1	1	4	4	4	4	4	1	1	4	4	4	1	1	4	1	1	1	1	4	4	4	1	4	4	4	1	4	4	1	1	4	4	1	1	4	1	4	1	1	1	4	4	4	4	4
Chrom15	15	JESPR152	196.7	1	3	1	1	1	1	1	1	1	1	1	1	1	1	3	1	1	1	1	1	1	1	1	1	1	1	1	1	1	1	1	3	1	3	1	1	1	1	1	1	1	1	1	1	3	1
Chrom15	16	NAU5138	216.5	1	1	1	1	0	1	1	1	1	1	1	1	1	1	1	1	1	1	1	1	1	1	1	1	1	1	1	1	1	1	1	1	1	3	1	1	1	1	1	1	1	1	1	1	3	1
Chrom14	17	BNL226a	114.1	1	4	1	1	1	1	1	1	1	1	1	1	1	1	1	1	4	1	1	1	1	1	1	1	1	1	1	1	1	1	1	1	1	1	1	1	0	1	4	1	1	4	1	1	1	4
Chrom3	18	DPL0354	79.7	1	1	1	1	1	1	1	3	3	1	1	1	1	1	1	3	2	1	1	1	1	1	1	1	1	1	1	1	1	1	1	1	1	2	1	1	1	1	2	1	1	1	1	1	1	1
Chrom3	19	DPL0605	96.2	1	1	1	1	1	1	1	3	3	1	1	1	1	1	1	3	3	1	1	1	1	1	1	1	1	1	1	1	1	1	3	1	1	2	0	1	1	1	3	1	1	1	1	0	3	1
Chrom3	20	BNL3441	129	1	1	1	1	1	1	1	1	1	1	1	1	1	1	1	1	3	1	1	1	1	1	1	1	1	1	1	1	1	1	1	1	1	1	1	1	1	1	3	1	1	1	1	1	3	1
Chrom17	21	NAU2836a	0	1	3	1	1	1	3	1	1	1	1	1	1	1	1	1	1	1	1	1	1	1	3	3	1	1	1	1	1	1	1	1	1	1	1	1	1	1	1	1	3	1	1	1	1	1	1
Chrom17	22	NAU5443	100.8	1	3	1	1	1	1	1	3	1	1	1	1	1	1	1	1	3	1	1	1	1	1	0	1	3	1	1	1	1	1	1	1	1	1	1	1	1	1	3	3	1	1	1	1	1	1
Chrom4	23	MUSB1050	98.3	1	1	1	1	1	1	1	1	1	1	1	1	1	1	1	1	3	1	1	1	1	1	1	1	1	1	1	1	1	1	1	3	1	3	1	1	1	1	3	1	3	1	1	1	3	1
Chrom4	24	DPL0085	109.3	1	3	1	1	1	1	1	1	1	1	1	1	1	1	3	1	3	3	1	1	1	3	1	1	3	1	1	1	1	1	1	3	1	3	1	1	1	1	3	1	1	1	1	1	3	1
Chrom4	25	DPL0667	109.4	1	3	1	1	1	1	1	1	1	1	1	1	1	1	3	1	3	3	1	1	1	3	1	1	3	1	1	1	1	1	3	3	1	3	1	1	1	1	3	1	1	1	1	1	3	3
Chrom5	26	BNL3400	2.4	1	1	1	1	1	1	1	1	1	1	1	1	1	3	1	1	1	3	1	1	1	1	1	1	1	1	1	1	1	1	3	1	1	1	3	1	1	1	1	1	1	1	1	1	3	1
Chrom5	27	BNL3029	92.1	1	1	1	1	1	1	1	4	1	1	1	1	1	1	4	1	1	1	1	1	1	1	1	1	1	1	1	1	1	1	1	4	1	1	1	1	1	1	1	1	1	1	1	0	4	1
Chrom5	28	BNL3995	200.6	1	3	1	1	1	1	1	3	3	1	1	1	1	3	1	2	1	3	1	1	1	1	1	1	1	1	1	1	1	1	3	1	1	3	3	1	1	1	1	1	1	1	1	0	1	3
Chrom5	29	JESPR63	253.8	3	3	1	1	0	1	1	3	3	1	1	1	1	3	1	3	1	3	1	1	1	1	1	1	1	1	1	1	1	1	3	1	1	1	3	1	1	1	1	1	1	1	1	1	1	3
Chrom19	30	DPL0140	36.4	1	3	1	1	1	1	1	1	1	1	1	1	1	1	1	2	1	3	1	1	1	3	1	1	1	1	1	1	1	1	1	2	1	1	1	1	1	1	1	3	1	1	1	1	3	1
Chrom19	31	BNL3977	157.4	3	3	3	2	2	3	3	1	3	3	2	2	3	2	1	1	3	3	2	2	3	1	3	2	3	2	2	3	2	2	2	1	3	1	2	2	2	2	3	1	3	2	2	2	1	2
Chrom19	32	NAU3205	192.7	3	3	1	3	3	1	3	1	3	3	3	2	1	3	3	1	1	3	1	3	3	1	3	1	3	1	1	3	1	1	3	3	1	1	3	1	2	1	1	1	3	2	2	0	1	3
Chrom19	33	BNL3535a	199	2	3	1	3	3	1	3	1	0	1	3	2	2	2	3	1	1	2	1	3	3	1	3	1	3	1	1	3	1	1	3	1	1	1	2	1	2	1	0	1	3	1	2	3	1	3
Chrom19	34	TMHB81-A3	224.1	1	3	1	1	1	1	1	1	1	1	1	1	2	1	3	1	2	1	1	1	1	1	1	1	3	1	1	1	1	1	1	3	1	2	1	1	1	1	2	1	1	1	1	1	1	1
Chrom6	35	CIR267	57.3	3	1	3	1	1	1	1	3	1	1	1	1	3	1	1	1	3	1	1	1	1	1	3	1	1	1	1	3	1	1	1	3	1	3	1	1	1	1	3	1	1	1	1	1	3	1
Chrom6	36	NAU3427b	257.6	1	4	1	1	0	1	1	4	1	1	1	1	4	1	1	1	1	1	1	1	1	4	1	1	1	1	1	1	1	1	1	1	1	4	1	1	1	1	4	1	1	1	1	1	1	4
Chrom7	37	NAU1305	66.6	1	1	3	1	0	3	1	1	3	3	1	2	1	3	1	3	1	3	1	2	1	1	3	1	1	3	2	1	3	3	3	3	1	1	3	2	3	3	1	1	1	1	2	2	3	1
Chrom7	38	NAU2002	172.9	1	1	1	1	1	1	1	1	1	1	1	1	1	1	1	4	1	4	1	1	1	4	1	1	1	1	1	1	1	0	1	4	1	1	1	1	1	1	1	1	1	1	1	1	4	1
Chrom7	39	MUCS616	186.4	1	1	1	1	1	1	1	3	1	3	1	1	3	1	1	3	1	3	1	1	1	3	0	1	3	1	1	1	1	1	3	3	1	3	3	1	0	1	3	1	1	1	1	3	3	3
Chrom7	40	NAU4030b	239	1	3	1	1	1	1	1	1	1	3	1	1	1	1	3	3	1	3	1	1	1	3	1	1	3	1	1	1	1	1	3	3	1	2	1	1	1	1	1	1	1	1	1	1	3	3
Chrom16	41	BNL2734	70.3	1	1	1	1	1	1	1	1	1	1	1	1	3	1	1	1	1	1	1	1	1	1	1	1	3	1	1	1	1	1	3	3	1	3	1	1	1	1	3	1	1	1	1	1	1	1
Chrom16	42	DPL0385b	137.9	1	1	3	1	1	3	1	1	3	3	1	2	1	3	1	3	1	3	1	2	1	1	3	1	1	3	2	1	3	3	3	3	1	1	3	2	3	3	1	1	1	1	2	2	3	3
Chrom24	43	NAU3605	41.5	1	1	1	1	1	1	1	3	1	1	1	1	1	1	3	1	1	1	1	1	1	3	1	1	3	1	1	1	1	1	1	3	1	3	1	1	1	1	1	1	1	1	1	1	1	3
Chrom24	44	DPL0068	62.3	1	1	1	1	1	1	1	3	1	1	1	1	2	1	3	1	3	1	1	1	1	3	0	1	3	1	1	1	1	1	3	3	1	3	1	1	0	1	3	3	1	1	1	1	1	1
Chrom24	45	BNL2772a	97	1	1	4	1	0	1	4	1	4	4	4	4	4	1	1	1	1	1	4	4	0	4	4	1	4	4	1	1	4	4	1	1	1	0	1	4	4	4	1	1	4	4	4	4	1	1
Chrom24	46	JESPR308	116.7	3	3	1	1	1	1	1	1	1	3	1	1	1	3	1	1	1	3	1	1	1	1	3	1	3	1	1	3	1	1	3	3	1	1	3	1	1	1	1	1	1	1	1	1	1	1
Chrom24	47	NAU3010	139.3	1	4	1	1	1	1	1	4	1	1	1	1	1	4	1	1	1	4	1	1	1	4	1	1	1	1	1	1	1	1	4	4	1	1	4	1	1	1	1	4	1	1	1	1	1	1
Chrom9	48	DPL0222	19.6	1	3	1	1	1	1	1	3	1	1	1	1	2	1	1	3	3	1	1	1	1	1	1	1	1	1	1	1	1	1	3	1	1	3	1	1	1	1	2	1	1	1	1	1	1	3
Chrom9	49	DPL0854	23.6	1	3	1	1	0	1	1	3	1	1	1	1	1	1	1	1	2	1	1	1	1	1	1	1	1	1	1	1	1	1	1	1	1	3	1	1	1	1	2	1	1	1	1	1	1	3
Chrom9	50	DPL0507	28.6	3	3	3	3	3	3	3	3	3	3	3	3	3	1	3	3	2	1	3	3	3	3	3	3	1	3	3	3	3	3	1	3	3	3	1	3	3	3	2	3	3	3	3	3	3	3
Chrom9	51	BNL3779a	55.1	1	1	1	1	1	1	1	3	3	1	1	1	3	1	1	3	3	1	1	1	1	3	1	1	1	1	1	1	1	1	1	3	1	3	1	1	1	1	3	1	1	1	1	1	1	3
Chrom9	52	BNL2847	91.3	1	1	1	1	1	1	1	1	1	1	1	1	1	1	3	1	3	1	1	1	1	3	1	1	1	1	1	1	1	1	1	1	1	1	1	1	1	1	3	2	1	1	1	0	1	3
Chrom23	53	STV188	0	1	1	1	1	1	1	1	3	1	1	1	1	3	1	1	1	3	1	1	1	1	3	1	1	3	1	1	1	1	1	1	1	1	3	1	1	1	1	3	1	1	1	1	1	1	3
Chrom23	54	BNL686a	32.1	1	1	1	1	1	1	1	1	1	4	1	1	4	1	1	1	1	1	1	1	1	4	1	1	4	1	1	4	1	1	0	1	1	1	1	1	1	1	1	4	1	1	1	0	1	4
Chrom23	55	BNL3511	80.3	1	1	1	1	1	1	1	1	1	1	1	1	2	1	3	1	1	1	1	1	1	3	1	1	1	1	1	1	1	1	3	3	1	1	1	1	1	1	1	1	1	1	1	3	1	1
Chrom10	56	BNL1161	94.4	1	4	1	1	1	1	1	1	1	1	1	1	1	1	4	1	1	1	1	1	1	4	1	1	4	1	1	1	1	1	1	4	1	1	1	1	1	1	1	1	1	1	1	1	4	1
Chrom20	57	STS3242	200.2	1	4	4	4	4	4	4	4	1	4	1	4	4	4	4	1	4	4	4	4	4	4	4	4	4	4	4	4	4	1	4	4	4	1	4	4	4	4	4	4	4	4	1	4	4	4
Chrom11	58	DPL0325	58.9	1	3	1	1	1	1	1	1	1	1	1	1	1	3	1	1	1	3	1	1	1	1	0	1	1	1	1	1	1	1	3	1	1	1	1	1	0	1	0	1	1	1	1	1	3	3
Chrom11	59	NAU453	80.8	3	3	3	3	2	1	3	3	3	1	1	1	1	3	1	1	3	3	1	2	3	3	3	2	1	1	1	3	3	1	3	1	3	1	3	3	1	3	3	1	3	3	3	0	1	3
Chrom11	60	BNL1408	87.5	0	4	4	4	4	1	4	1	4	4	4	4	4	1	4	4	4	1	1	4	4	4	4	4	1	1	1	4	4	4	1	4	4	1	1	4	1	4	4	1	4	4	4	4	1	1
Chrom11	61	NAU3695	199.4	1	4	1	1	1	1	1	4	1	1	1	1	1	4	1	1	1	4	1	1	1	4	1	1	4	1	1	1	1	1	4	4	1	1	4	1	1	1	1	4	1	1	1	1	4	4
Chrom11	62	MUSS123b	234.7	1	3	3	3	3	1	3	3	3	1	1	3	1	2	1	3	1	3	3	1	1	1	1	3	3	3	1	1	3	3	3	3	1	3	2	3	0	3	1	1	3	2	3	2	3	3
Chrom11	63	NAU3377b	245.2	1	4	4	4	4	1	4	4	4	1	1	4	1	4	1	4	1	4	4	1	1	1	4	4	1	4	4	1	4	4	4	4	1	4	4	4	1	4	1	1	4	4	4	4	1	4
Chrom21	64	BNL3997	78.2	3	3	3	3	2	3	3	1	3	1	3	1	1	1	1	1	3	1	1	2	3	3	3	2	1	1	1	3	3	1	1	1	3	1	1	3	1	3	3	1	3	3	3	3	1	1
Chrom21	65	DPL0253	79.7	4	1	4	4	4	1	4	1	4	1	4	1	1	1	1	1	4	4	1	4	4	4	4	4	1	1	1	4	4	1	1	4	4	4	1	4	1	4	4	1	4	4	4	4	1	1
Chrom21	66	NAU3074	156.5	3	3	3	1	3	2	2	3	3	3	3	1	3	1	2	1	3	3	1	3	3	3	0	3	3	3	1	2	3	3	3	3	2	3	1	3	0	3	1	2	2	1	3	2	3	1
Chrom12	67	MUSB0846a	120.3	1	3	1	1	1	3	1	3	1	3	1	1	1	3	1	1	1	3	1	1	1	1	1	1	1	1	1	1	1	1	3	1	1	1	3	1	1	1	1	1	1	1	1	1	1	3
Chrom12	68	NAU915	171.6	3	3	1	1	3	3	1	3	3	1	2	1	3	3	1	2	1	3	2	2	3	3	1	1	1	3	1	3	3	2	3	3	3	2	3	1	1	2	1	1	3	3	3	3	1	1
Chrom12	69	CIR293	180.9	3	3	1	1	3	3	1	3	3	1	2	1	3	3	1	2	1	3	3	3	3	1	1	1	3	2	1	3	3	2	3	3	3	2	3	1	1	2	1	1	3	3	3	2	1	1
Chrom12	70	NAU1151	188.6	4	4	1	1	4	4	1	4	4	1	4	1	4	4	1	4	1	4	4	4	4	4	1	1	4	4	1	4	4	4	4	4	4	4	4	1	1	4	1	1	4	4	4	4	1	1
Chrom12	71	NAU2640b	197.6	3	1	1	3	3	3	1	3	3	1	0	3	3	1	1	3	1	1	3	3	3	1	1	3	1	3	1	3	3	2	1	3	3	3	1	1	3	2	1	3	3	2	3	3	1	1
Chrom26	72	NAU3862	32.3	1	3	1	1	1	1	1	1	1	1	1	1	1	2	1	1	1	2	1	1	1	1	1	1	1	1	1	1	1	1	2	1	1	1	2	1	1	1	1	1	1	1	1	1	1	1
Chrom26	73	BNL3816	60.6	1	3	1	1	1	3	1	3	1	1	1	1	1	3	1	1	1	3	1	1	1	1	1	1	1	1	1	1	1	1	3	1	1	1	3	1	1	1	1	1	1	1	1	1	1	1
Chrom26	74	BNL2725	133.4	1	1	1	1	1	1	1	1	1	1	1	1	1	1	3	1	1	1	1	1	1	1	1	1	3	1	1	1	1	1	3	3	1	1	1	1	1	1	1	1	1	1	1	0	1	1
Chrom18	75	MUSS603	148.5	3	1	3	1	3	3	3	3	1	3	1	3	1	1	1	1	1	1	2	2	1	3	2	1	1	3	1	1	3	1	1	1	3	3	1	1	1	3	1	1	3	3	1	3	3	3
Chrom18	76	BNL243	254	1	3	1	1	1	1	1	1	0	1	1	1	3	1	1	1	3	1	1	1	1	1	1	1	1	1	1	1	1	1	1	1	1	1	1	1	1	1	3	1	1	1	1	1	1	1
		Phenotype data	ELO-BC3F2	4.3	5	6.4	5.5	5.1	5.2	6.2	-	4.8	5.5	3.9	4.8	5.2	4.4	4.7	5.6	4.6	5	5.2	4	4.9	6.7	6.1	5.1	-	6.6	7.6	5.1	5.6	7.1	5.5	7.6	7.3	7.3	5.6	7.3	6.5	5.5	4.5	4.7	6.9	4	-	5.3	4.9	6.8
			ELO-BC3F3	4.3	4.75	6.05	5.55	4.7	4.85	5.3	-	5.6	4.9	4.5	4.65	4.65	4.1	4.35	4.8	4.5	4.65	4.65	4.2	5.15	6.25	5.85	5.5	-	5.4	6.1	4.8	5.55	4.55	5.6	6.15	6.7	4.8	4.55	5	4.35	-	3.9	3.95	4.55	3.1	-	4.5	5	6.15
			ELO-BC3F4	3.75	4.2	5.45	5.2	4.8	4.65	4.6	-	5.15	5	4.25	4.5	4.45	4.1	4	4.4	4.85	4	4.15	4.1	4.6	5	4.45	4.65	-	4.5	4.85	4.8	4.6	3.95	4.45	5.65	4.85	4.6	4.65	4.7	4.3	-	3.5	3.9	4.95	3.95	-	4.8	4.4	5.7
[truncated: 106 more columns]

## Sheet: POP31
Genotype data	Note: 1=A (G.hirsutum homozygous) 2=B G.mustelinum homozygous 3=H (heterozygous) 4=C (not 1) 0=- (missing data)
Chromosome	Marker No.	Marker name	Location on the HM map (cM)	POP31-1	POP31-2	POP31-3	POP31-4	POP31-5	POP31-6	POP31-7	POP31-8	POP31-9	POP31-10	POP31-11	POP31-12	POP31-13	POP31-14	POP31-15	POP31-16	POP31-17	POP31-18	POP31-19	POP31-20	POP31-21	POP31-22	POP31-23	POP31-24	POP31-25	POP31-26	POP31-27	POP31-28	POP31-29	POP31-30	POP31-31	POP31-32	POP31-33	POP31-34	POP31-35	POP31-36	POP31-37	POP31-38	POP31-39	POP31-40	POP31-41	POP31-42	POP31-43	POP31-44	POP31-45	POP31-46
Chrom15	1	STS1661	165.2	1	4	4	4	4	4	4	1	4	4	4	4	4	1	4	4	4	1	1	4	4	1	4	4	4	4	4	1	1	4	1	1	1	4	1	1	1	4	1	1	1	4	4	4	4	1
Chrom15	2	JESPR152	196.7	1	3	2	1	2	2	3	2	2	2	2	3	3	1	3	3	2	1	1	3	3	1	3	3	3	2	2	1	1	3	1	3	1	2	3	3	1	3	1	1	1	3	2	2	3	1
Chrom15	3	NAU5138	216.5	3	3	3	1	2	2	3	2	2	2	2	3	3	3	3	3	3	3	3	3	3	1	3	3	3	3	1	1	1	3	3	3	1	1	3	3	1	3	1	1	1	3	2	2	3	1
Chrom15	4	MUCS422	222.3	3	3	3	1	2	2	3	2	2	2	2	3	1	3	3	3	3	3	1	3	3	1	3	3	3	3	1	1	1	3	3	3	1	3	0	3	1	3	1	1	1	3	2	2	3	1
Chrom3	5	DPL0354	79.7	1	3	3	3	3	3	3	3	3	2	3	3	2	1	3	1	1	1	3	2	2	1	1	3	3	2	2	2	3	1	2	3	1	1	1	3	1	3	3	2	3	2	3	3	3	3
Chrom3	6	DPL0605	96.2	1	3	3	3	3	3	3	3	3	2	1	3	2	3	2	3	1	1	3	3	2	3	1	3	3	2	2	2	3	1	2	1	1	1	3	3	1	3	3	2	3	3	3	3	3	3
Chrom3	7	BNL3441	129	1	3	3	3	3	2	3	3	1	2	1	3	3	3	2	3	1	1	3	3	2	3	1	3	3	2	2	2	3	1	2	1	1	1	3	3	1	3	3	2	3	3	3	3	2	3
Chrom3	8	BNL3267a	137.5	1	3	3	3	3	2	3	3	1	2	1	3	3	3	2	3	1	1	3	3	2	3	1	3	3	2	2	2	3	1	2	1	1	1	3	3	1	3	3	2	3	3	3	3	2	3
Chrom17	9	NAU2836a	0	3	3	3	3	3	3	3	3	1	3	3	3	1	3	3	2	2	3	2	3	1	3	3	3	3	3	3	0	1	3	1	3	2	3	2	3	3	2	3	2	2	3	3	2	1	1
Chrom22	10	DPL0417	23.9	3	3	2	3	3	3	2	2	1	1	3	2	2	3	3	3	3	3	1	3	3	1	1	3	3	3	1	2	3	2	3	1	1	3	1	3	2	3	3	3	3	3	2	1	3	3
Chrom5	11	BNL3400	2.4	3	3	3	1	1	2	2	3	3	2	3	3	3	3	3	3	3	3	3	3	3	3	1	3	3	3	2	0	1	2	1	3	2	3	1	2	3	3	3	3	1	3	1	3	2	1
Chrom5	12	CIR102	12.3	3	3	3	1	1	2	2	3	3	2	3	3	3	3	3	2	3	3	1	3	3	3	1	1	3	3	2	1	3	2	1	3	3	1	1	2	1	3	3	3	1	3	1	3	2	1
Chrom5	13	BNL3029	92.1	1	1	4	4	4	1	4	4	4	1	4	4	1	4	4	4	4	1	1	4	1	4	4	4	1	4	1	4	4	4	4	1	1	4	4	4	1	4	4	1	4	4	4	1	4	4
Chrom5	14	DPL0156a	125.2	1	3	1	2	3	1	3	3	3	1	1	3	1	2	2	2	3	1	1	3	1	2	3	3	3	3	1	3	2	2	2	1	1	3	3	2	3	3	2	1	3	3	3	1	1	3
Chrom19	15	DPL0140	36.4	2	2	3	3	3	3	3	1	3	2	3	1	1	3	2	3	2	2	1	2	1	1	2	3	2	3	3	1	3	1	3	1	3	2	1	2	3	3	3	2	3	2	3	3	2	3
Chrom19	16	BNL2715	45.9	2	2	3	3	3	3	3	1	1	2	3	1	3	3	2	3	3	2	1	2	1	1	2	3	2	3	3	1	3	1	1	1	3	2	1	2	3	2	3	3	3	2	3	3	2	3
Chrom19	17	CIR212	63.9	2	3	3	3	3	2	2	3	1	3	3	3	3	3	2	3	3	2	1	2	1	1	2	3	3	3	1	1	3	1	1	1	3	2	1	2	3	3	3	3	3	2	3	3	2	3
Chrom19	18	NAU5489	169.4	1	2	1	3	2	1	2	2	2	1	1	3	1	3	2	2	1	1	1	3	3	3	3	2	2	2	3	1	3	3	3	1	3	3	3	2	3	1	1	3	3	3	1	2	3	1
Chrom19	19	BNL632	218.9	2	2	3	2	3	3	3	2	3	2	1	2	3	3	3	2	3	2	1	3	3	2	3	2	2	2	3	2	2	1	1	1	3	3	1	3	3	3	2	3	2	3	3	3	2	3
Chrom19	20	TMHB81-A3	224.1	2	2	3	2	3	3	3	2	1	2	1	2	3	3	3	3	3	2	1	3	3	2	3	3	2	2	3	2	2	1	1	1	3	3	1	3	3	3	2	3	2	3	3	3	2	3
Chrom6	21	CIR267	57.3	3	2	3	2	0	3	3	3	3	2	2	3	3	2	3	3	3	3	3	3	3	1	1	1	2	3	3	1	3	3	1	3	1	3	1	3	3	2	1	1	3	3	2	2	2	3
Chrom6	22	STV040	68.9	3	2	3	2	3	3	3	3	2	2	2	3	3	2	3	1	3	3	3	3	3	1	1	1	2	3	3	1	3	3	2	3	1	3	1	3	3	2	3	1	3	3	2	2	3	3
Chrom16	23	BNL2734	70.3	1	3	3	1	1	2	3	3	3	3	1	3	2	3	1	3	3	1	1	2	2	3	3	3	3	2	2	3	3	1	3	3	1	3	3	1	1	1	1	1	1	2	2	1	2	1
Chrom16	24	NAU5061	109	3	3	3	1	1	2	3	3	3	3	1	3	2	3	1	3	3	3	1	2	2	3	1	3	3	2	2	1	1	1	3	3	1	3	3	1	1	1	1	3	1	2	2	3	2	1
Chrom16	25	DPL0223	118.5	3	3	3	1	1	2	3	3	3	3	1	3	2	3	1	1	3	3	1	3	2	3	1	1	3	2	3	1	1	1	3	3	1	3	3	1	1	1	1	1	1	3	2	1	2	1
Chrom16	26	NAU5024	121.1	3	3	3	1	1	2	3	3	3	3	1	2	2	3	1	1	3	3	1	2	2	3	1	1	3	2	3	1	1	1	3	3	1	3	3	1	1	1	1	1	1	2	2	1	2	1
Chrom16	27	DPL0385a	146.2	4	4	4	1	1	4	4	1	4	1	4	4	4	4	1	1	4	4	1	4	4	4	1	1	4	4	4	1	1	4	4	4	1	4	4	1	1	1	1	1	1	4	4	1	4	1
Chrom8	28	CIR343	97	3	3	3	3	3	3	1	3	1	2	3	3	1	1	1	1	3	3	1	1	3	1	2	3	3	2	2	3	3	1	3	3	1	3	1	3	3	1	2	3	3	1	3	1	1	1
Chrom8	29	DPL0220	128.4	3	3	3	3	2	3	1	1	1	3	3	1	1	3	1	1	3	3	1	1	3	1	2	2	3	3	1	3	3	1	1	3	3	3	1	1	1	1	3	3	3	1	3	1	1	3
Chrom8	30	NAU2914	144.7	3	3	1	3	2	3	1	1	1	3	3	1	1	3	1	3	3	3	1	1	3	1	2	2	3	3	1	3	3	1	1	3	3	3	1	1	1	1	3	3	3	1	3	1	1	3
Chrom8	31	NAU4900	199.5	3	3	1	3	2	1	3	1	1	2	1	1	1	3	1	3	3	3	1	1	2	1	2	2	3	3	1	3	2	1	1	0	3	3	1	1	1	1	2	2	3	1	3	1	3	3
Chrom8	32	CIR354b	222.4	3	3	1	3	3	1	3	1	1	2	1	1	3	1	3	3	3	3	1	1	2	1	2	2	3	1	1	3	2	1	1	2	3	3	1	1	1	1	3	2	1	1	3	1	3	3
Chrom24	33	BNL3627a	5.8	4	4	4	4	4	4	4	4	4	4	1	4	1	1	4	0	4	4	1	4	4	4	4	4	4	4	1	4	4	1	4	4	1	4	4	4	0	4	4	4	4	4	4	4	4	1
Chrom24	34	TMHB1	22.3	2	3	3	2	2	3	2	1	3	2	3	1	1	1	3	3	2	2	1	1	2	2	2	2	3	3	1	3	2	3	3	2	1	1	3	3	1	3	2	2	2	1	3	3	3	3
Chrom24	35	NAU3605	41.5	2	3	3	2	2	3	2	1	3	2	3	1	0	1	1	3	2	2	1	3	2	2	2	2	3	3	1	3	2	2	3	2	1	3	3	3	1	3	2	2	2	3	3	1	3	3
Chrom24	36	DPL0068	62.3	3	3	3	2	2	3	3	1	1	2	3	1	1	1	1	3	2	3	1	3	2	2	1	3	3	3	1	3	3	3	3	2	1	3	2	3	1	3	3	2	2	3	3	1	3	3
Chrom24	37	JESPR308	116.7	3	3	3	2	3	1	3	1	1	3	1	3	3	1	3	3	1	3	1	3	2	2	3	3	3	3	1	1	3	1	3	2	3	3	1	1	3	1	3	2	1	3	3	3	2	3
Chrom9	38	BNL3779a	55.1	3	3	3	3	3	3	3	1	3	3	3	3	3	1	3	3	3	3	3	3	3	3	3	3	3	3	1	3	3	3	1	3	1	3	3	3	1	3	3	3	3	3	3	3	3	3
Chrom9	39	JESPR114	257.4	3	1	3	3	3	3	3	1	2	3	1	1	1	1	1	3	2	3	3	3	3	2	3	3	1	2	3	2	1	1	3	1	3	2	2	1	2	3	2	3	3	3	1	3	3	3
Chrom23	40	BNL3511	80.3	3	3	3	3	3	2	2	1	3	3	2	3	2	1	3	3	1	3	3	3	3	3	3	3	3	3	1	3	3	2	1	2	1	3	3	2	1	2	3	2	2	3	2	2	2	3
Chrom23	41	DPL0378	109.5	3	3	3	3	3	2	3	1	3	3	2	3	2	1	3	3	1	3	3	3	3	3	3	3	3	3	3	3	3	2	1	2	1	1	3	3	1	2	1	2	2	3	2	2	2	1
Chrom10	42	MUSB0596	33.6	3	3	3	3	3	3	1	1	1	3	3	1	1	1	1	3	3	3	1	1	3	1	3	3	3	1	1	3	2	1	1	3	3	3	1	1	1	3	3	3	3	1	3	1	1	3
Chrom10	43	BNL2631	52.9	3	1	1	1	3	1	3	3	3	3	1	3	3	3	3	3	1	3	1	1	3	1	1	3	1	3	1	3	3	3	3	3	3	3	1	1	1	3	3	3	1	1	1	1	3	3
Chrom10	44	CIR171	63.7	1	1	1	1	4	1	4	4	4	4	1	4	4	4	4	4	1	1	1	1	4	1	1	1	1	4	1	4	4	4	4	4	4	4	1	1	1	4	1	4	1	1	1	1	4	4
Chrom10	45	JESPR6	91.8	1	1	1	1	3	1	3	3	3	3	1	1	3	1	1	3	1	1	3	3	1	3	1	1	3	3	3	3	1	3	3	1	3	1	1	3	1	1	3	3	1	2	1	3	3	3
Chrom10	46	BNL1161	94.4	1	1	1	1	4	4	4	4	4	4	1	4	4	4	4	4	1	1	1	1	4	4	4	4	1	1	1	4	4	4	4	4	4	4	1	1	1	4	1	4	1	1	1	4	4	4
Chrom10	47	CIR166a	102.6	1	1	1	1	3	3	2	3	3	3	1	3	3	3	3	3	1	1	1	1	3	3	3	3	1	3	1	3	2	3	3	3	3	3	1	1	1	3	1	3	1	1	1	3	2	3
Chrom10	48	BNL3563	110.6	1	1	3	1	3	3	3	3	3	3	1	3	3	3	3	3	1	1	1	1	3	3	3	3	1	3	1	3	3	3	3	1	3	3	1	1	1	3	3	3	1	1	1	3	2	3
Chrom10	49	BNL2960	112	1	1	1	1	3	3	2	3	3	3	1	3	3	3	3	3	3	1	1	1	3	3	3	3	1	3	1	3	3	3	3	1	3	3	1	1	1	3	3	3	1	1	3	3	2	3
Chrom10	50	STS863	152.8	1	4	4	1	4	4	4	4	4	4	1	4	4	4	4	4	4	1	1	1	1	4	4	4	4	4	1	1	4	4	4	1	1	1	1	4	4	4	4	4	4	1	4	4	4	4
Chrom20	51	BNL169	155.3	3	1	3	3	2	2	2	3	3	1	3	3	3	2	1	1	3	3	1	1	3	3	1	1	1	2	3	2	3	2	3	3	1	1	3	2	1	3	3	3	1	1	2	3	2	3
Chrom11	52	NAU2016	1.7	2	2	3	1	3	1	3	1	3	3	1	1	3	1	3	3	2	2	1	1	2	2	1	1	2	3	1	3	2	1	2	3	3	3	3	3	3	3	3	1	3	1	3	2	2	3
Chrom11	53	BNL1066	15.1	2	2	3	1	3	1	1	1	3	3	3	3	3	1	3	3	2	2	3	3	2	2	1	3	2	3	1	3	3	1	2	3	3	3	3	1	3	3	3	1	3	3	3	2	2	2
Chrom11	54	BNL4094	132.9	1	3	3	1	3	3	3	1	2	1	1	3	3	3	2	3	3	1	3	3	2	3	3	3	3	1	1	2	1	1	3	3	3	1	3	3	3	2	1	2	1	3	3	3	3	1
Chrom11	55	BNL1681	165.5	1	3	3	1	2	1	3	1	3	1	3	3	3	3	3	3	2	1	3	1	2	1	3	3	3	1	1	2	1	3	1	2	3	1	3	3	3	2	3	2	1	1	3	2	3	3
Chrom11	56	BNL1151	184.3	2	3	1	3	2	1	3	3	3	1	3	3	3	0	3	3	3	3	1	1	2	1	1	3	3	1	1	3	1	3	1	3	3	1	1	2	3	3	2	3	1	1	3	2	3	2
Chrom11	57	NAU3695	199.4	4	4	1	4	4	1	4	4	4	1	4	4	4	4	4	4	4	4	1	1	4	1	1	4	4	4	1	1	1	4	4	4	4	1	1	4	4	4	4	1	1	1	4	4	4	4
Chrom11	58	BNL3442	219.2	2	3	1	3	3	1	3	3	3	1	3	3	3	3	3	3	3	2	3	1	3	3	1	3	3	3	1	1	3	3	3	3	3	3	3	2	3	3	3	1	3	1	3	2	3	3
Chrom11	59	MUSS123b	234.7	3	3	3	2	3	3	3	1	2	1	3	3	3	3	3	3	3	3	3	3	3	3	3	3	3	3	1	3	3	3	3	2	3	3	3	3	2	3	1	1	3	3	3	2	3	3
Chrom21	60	BNL3171	133.9	2	3	3	3	3	1	1	2	2	3	3	3	3	3	1	3	3	2	1	1	3	1	1	3	3	3	3	1	1	3	1	2	1	3	1	1	3	2	1	1	2	1	3	3	2	1
Chrom21	61	BNL2589	141.3	2	3	3	3	3	1	1	2	2	3	3	3	3	3	1	3	3	2	1	1	3	1	1	3	3	3	3	1	3	3	1	2	1	3	1	1	1	2	1	1	2	1	3	3	3	1
Chrom21	62	NAU3074	156.5	2	3	3	3	3	1	1	2	2	1	3	3	3	3	1	3	3	2	2	1	3	1	3	3	3	3	3	1	3	3	1	2	3	3	1	1	1	2	1	1	2	1	3	3	3	3
Chrom21	63	BNL1034	177.8	2	3	3	2	3	1	1	3	3	1	2	3	3	3	1	3	3	2	1	1	2	1	3	3	3	3	3	1	3	3	1	3	1	3	1	1	1	3	1	1	3	1	3	2	3	1
Chrom12	64	NAU915	171.6	3	2	3	3	3	1	2	3	3	3	3	3	3	3	3	3	3	3	3	3	3	1	3	3	3	3	1	3	1	3	3	3	3	1	1	2	3	2	1	2	3	3	1	3	2	3
Chrom12	65	CIR293	180.9	3	2	1	3	3	1	2	1	3	3	2	1	1	3	3	3	3	3	3	0	2	1	3	3	2	1	1	1	1	3	3	3	3	1	1	2	3	2	1	2	2	3	1	3	2	3
Chrom12	66	NAU2640b	197.6	3	3	3	3	3	3	3	1	3	2	2	1	1	3	3	3	3	3	3	3	3	3	3	3	3	1	1	1	3	3	3	3	3	1	1	2	3	3	1	3	3	3	3	3	3	3
Chrom12	67	JESPR300	235.3	3	3	1	3	1	3	2	1	2	2	3	1	1	3	2	3	1	3	1	3	3	3	2	2	3	3	2	2	2	1	3	1	3	1	2	2	2	2	1	2	2	3	2	2	0	1
Chrom26	68	BNL2725	133.4	2	2	3	0	3	3	3	3	3	2	2	3	3	1	2	3	1	2	3	1	3	2	2	3	2	1	3	1	3	1	3	1	3	3	3	2	2	1	3	1	1	1	1	3	1	3
Chrom26	69	STV122	141.4	2	2	3	3	3	3	3	3	3	2	2	3	1	1	2	3	1	2	3	1	3	2	3	3	2	1	3	1	3	1	1	1	3	3	3	2	2	1	1	3	1	1	1	3	1	3
Chrom26	70	NAU2640a	149.2	2	2	3	3	3	3	3	1	3	2	2	1	1	1	2	3	1	2	3	1	3	2	3	3	2	1	1	1	3	1	1	1	3	1	1	2	3	1	1	3	1	1	1	3	1	3
Chrom26	71	NAU3860	157.6	2	2	3	3	3	3	3	3	3	3	2	3	1	1	3	3	1	2	1	1	3	2	1	3	2	1	3	1	3	1	1	1	3	3	3	2	3	1	1	3	3	1	1	3	1	3
Chrom18	72	STS1155a	7.7	3	1	3	1	3	3	3	3	3	3	3	2	2	3	1	1	3	3	1	3	3	2	3	1	1	1	3	1	3	2	3	2	3	2	1	2	3	1	1	1	3	3	2	2	3	3
		Phenotype data	ELO-BC3F2	9.4	8	7.1	9.7	-	-	-	-	8.8	-	8.1	7.9	8.7	9	-	8.1	-	-	6.7	7.2	-	-	8	6.7	-	7.8	-	-	8.8	-	7.1	8.2	6.8	7.5	7.4	-	-	-	6.4	-	-	7.4	-	-	-	-
			ELO-BC3F3	5.95	5	7.4	8.2	-	-	-	8.1	4.7	-	7.3	7.3	8.8	-	-	7.1	-	8.2	6.65	6.15	-	-	7.1	6.7	-	-	6	-	-	-	6.8	7.25	6.85	6.5	7.6	-	7.05	-	6.95	-	8.3	6.75	-	-	-	-
			ELO-BC3F4	4.05	4.55	6.15	5.8	-	-	-	5.95	5.8	-	6.2	6.2	7.3	-	-	6.3	-	6.2	6.6	5.55	-	-	6.05	6.15	-	-	5.15	-	-	-	5.75	6.4	5.95	6	6.75	-	6.6	-	6.7	-	6.05	6	-	-	-	-
[truncated: 114 more columns]

## Sheet: POP32
Genotype data	Note: 1=A (G.hirsutum homozygous) 2=B G.mustelinum homozygous 3=H (heterozygous) 4=C (not 1) 0=- (missing data)
Chromosome	Marker No.	Marker name	Location on the HM map (cM)	POP32-1	POP32-2	POP32-3	POP32-4	POP32-5	POP32-6	POP32-7	POP32-8	POP32-9	POP32-10	POP32-11	POP32-12	POP32-13	POP32-14	POP32-15	POP32-16	POP32-17	POP32-18	POP32-19	POP32-20	POP32-21	POP32-22	POP32-23	POP32-24	POP32-25	POP32-26	POP32-27	POP32-28	POP32-29	POP32-30	POP32-31	POP32-32	POP32-33	POP32-34	POP32-35	POP32-36	POP32-37	POP32-38	POP32-39	POP32-40	POP32-41	POP32-42	POP32-43	POP32-44	POP32-45	POP32-46
Chrom3	1	NAU862	24.7	3	1	2	3	3	1	3	3	3	3	3	1	1	3	3	1	2	3	2	3	3	1	1	2	3	1	1	2	3	3	2	3	1	1	1	3	3	3	3	2	2	3	3	3	3	3
Chrom3	2	DPL0354	79.7	3	1	1	3	3	1	3	2	3	3	1	1	1	3	1	1	2	3	2	3	3	1	3	3	3	1	1	3	2	1	3	3	3	3	3	1	1	3	3	3	2	1	1	2	3	2
Chrom4	3	DPL0196a	96.5	2	3	2	2	2	1	3	2	3	2	1	3	2	3	2	2	1	1	2	2	2	2	3	2	2	1	2	1	2	1	2	1	3	3	1	2	2	3	2	2	3	2	1	2	2	2
Chrom4	4	MUSB1050	98.3	2	3	2	3	3	1	3	3	3	3	1	3	3	3	3	2	1	1	3	3	3	3	3	2	3	1	1	1	3	1	3	1	3	3	1	3	2	3	2	2	3	3	1	3	3	3
Chrom4	5	DPL0667	109.4	3	3	3	1	3	1	3	3	3	3	1	3	3	3	3	2	1	1	3	1	3	3	3	2	3	3	1	1	3	3	3	1	3	3	1	3	2	3	2	3	3	3	1	3	3	3
Chrom4	6	DPL0494	130.6	1	3	3	3	1	1	3	3	3	2	1	2	3	3	3	3	3	1	3	1	3	3	0	2	3	1	0	1	1	1	3	1	3	1	3	3	2	3	3	2	3	3	1	3	3	3
Chrom4	7	NAU3437	154.2	1	4	4	4	1	1	4	4	4	4	1	4	4	4	4	4	4	4	1	4	4	4	0	4	4	1	1	4	1	4	4	4	4	1	4	4	4	4	4	4	1	4	1	4	4	1
Chrom22	8	DPL0417	23.9	2	1	1	2	2	1	3	3	3	3	3	3	2	1	3	1	2	3	1	3	2	3	1	2	3	3	3	1	1	2	3	3	3	3	3	3	3	3	3	3	3	3	3	3	1	3
Chrom22	9	DPL0055	49.4	2	2	1	3	2	3	3	1	3	1	3	3	3	3	3	1	2	3	2	3	2	2	1	3	2	2	3	3	1	2	1	3	3	1	2	2	3	1	3	3	3	3	3	2	1	3
Chrom22	10	NAU2376	76.8	2	2	1	3	2	3	3	1	3	1	1	1	3	3	3	1	3	3	3	1	3	3	0	3	2	2	2	3	3	2	3	3	3	1	2	2	3	3	2	3	3	3	3	0	3	3
Chrom5	11	DPL0241	77.3	2	3	3	3	2	1	3	2	1	3	3	3	1	3	1	1	3	1	1	2	1	3	3	1	3	3	3	3	2	3	1	1	3	1	3	3	3	1	1	1	1	3	1	2	3	1
Chrom5	12	BNL3029	92.1	4	4	4	4	1	1	4	4	1	4	4	4	1	4	1	1	4	1	1	4	1	4	4	4	4	1	4	4	4	4	4	1	4	1	4	4	4	1	1	1	1	4	4	4	4	1
Chrom5	13	DPL0156a	125.2	2	3	2	3	1	1	3	2	1	1	3	3	1	3	1	1	3	1	1	3	1	2	3	1	3	1	3	3	1	3	3	1	3	1	3	3	2	1	1	1	3	3	3	2	3	1
Chrom5	14	MUSS118	144.5	2	3	3	3	1	1	3	2	3	1	3	3	1	3	3	1	3	1	1	3	3	2	3	1	3	1	3	3	3	1	3	1	3	1	3	3	2	1	1	1	3	3	2	2	3	3
Chrom5	15	BNL3992	160.2	2	3	3	2	1	3	3	3	3	1	1	2	3	3	3	1	3	1	3	3	3	2	3	1	3	3	3	3	3	3	3	3	3	1	2	3	2	3	1	1	3	3	2	3	3	3
Chrom5	16	BNL2656	168.6	2	3	3	2	1	3	3	3	3	1	1	2	3	3	3	1	3	1	2	3	3	2	3	1	3	3	2	3	3	2	3	3	3	1	3	3	2	1	1	1	3	3	3	3	3	3
Chrom5	17	NAU3498	190.6	3	3	3	3	3	3	3	1	3	3	3	3	3	3	2	3	1	3	3	1	1	3	3	1	1	3	3	3	3	3	1	3	3	1	2	3	1	3	3	3	2	2	3	1	3	3
Chrom5	18	BNL3995	200.6	1	3	3	3	3	3	0	1	3	3	3	3	2	3	2	3	1	3	3	3	1	3	1	1	1	3	3	2	3	2	1	3	3	1	3	3	1	3	3	1	3	3	3	1	3	1
Chrom5	19	JESPR63	253.8	1	2	3	3	3	2	3	1	3	3	2	3	3	3	3	3	1	2	3	3	1	3	1	1	1	3	3	3	3	3	1	3	3	1	3	3	1	2	3	1	2	2	3	3	2	3
C19(D08)	20	NAU3205	192.7	1	1	2	3	2	1	3	1	3	3	1	3	3	3	3	3	3	3	1	3	1	1	3	3	2	3	3	2	1	2	3	1	1	1	1	2	3	3	2	2	3	3	1	3	1	3
C19(D08)	21	BNL3535a	199	1	1	2	1	2	1	3	1	3	3	1	2	3	3	3	3	3	3	1	3	3	1	3	3	2	3	3	2	1	2	3	3	1	1	1	3	3	2	2	2	3	1	1	3	1	3
Chrom6	22	CIR298	31.4	3	1	1	1	3	1	3	3	1	3	1	3	3	3	3	1	1	3	3	3	3	3	0	3	3	1	3	3	3	1	3	3	3	1	1	3	3	3	3	3	3	3	3	3	3	3
Chrom6	23	NAU5433	167.3	3	1	3	3	2	3	3	3	3	0	3	3	1	3	3	3	1	2	1	1	3	3	1	3	2	3	3	2	1	3	3	3	3	3	3	3	3	3	3	2	1	3	3	3	1	1
Chrom6	24	DPL0183a	190.4	3	3	3	3	3	3	3	3	3	3	3	3	1	3	3	3	1	3	1	1	3	3	1	3	3	3	3	3	1	3	3	3	3	3	3	3	3	3	3	3	3	3	3	3	1	1
Chr7	25	MUCS616	186.4	2	3	3	3	3	3	3	3	3	3	3	3	3	3	3	3	3	3	1	1	2	3	1	1	3	3	3	2	2	3	1	3	3	2	1	3	3	3	3	3	1	3	1	3	2	2
Chr7	26	NAU4030b	239	3	3	3	3	3	3	3	1	3	3	3	3	1	3	3	1	3	2	1	1	3	3	1	1	3	3	3	2	2	2	3	3	3	3	1	3	3	3	1	1	3	2	1	1	3	2
C8(A02)	27	NAU3668	0	1	1	3	3	1	3	1	1	1	3	1	3	3	1	3	3	3	2	3	3	3	3	3	3	3	1	3	2	1	3	2	3	1	3	1	1	3	2	2	2	3	2	1	3	3	1
C24(D03)	28	BNL3627a	5.8	1	1	4	4	1	4	4	1	1	4	1	4	4	4	4	4	4	1	4	1	4	4	4	4	4	1	4	4	4	4	4	4	1	4	4	4	4	4	4	4	1	4	4	4	4	1
C24(D03)	29	JESPR308	116.7	3	1	1	3	3	3	3	2	1	2	3	3	2	3	3	1	3	3	3	1	1	2	3	3	1	1	3	3	3	3	3	3	3	3	3	3	1	3	3	2	1	3	3	3	3	3
C24(D03)	30	NAU3010	139.3	4	1	4	4	4	4	4	4	4	4	4	4	4	4	4	4	4	4	4	1	1	4	0	4	1	1	4	4	1	4	4	4	1	4	1	1	1	4	4	4	1	4	4	4	4	4
Chr9	31	JESPR114	257.4	3	3	2	1	3	3	3	3	3	3	3	1	3	1	2	2	2	3	3	3	1	3	0	3	1	3	1	1	2	2	1	3	1	3	3	3	3	2	3	3	1	2	1	2	1	1
Chrom10	32	BNL3563	110.6	3	3	2	3	3	1	3	1	3	3	2	3	3	3	2	1	3	3	3	1	2	3	2	3	3	3	3	2	3	3	1	1	1	1	1	1	3	3	2	3	1	3	1	3	3	3
Chrom10	33	BNL2960	112	3	3	2	3	3	3	3	1	3	3	2	3	3	3	2	1	3	3	3	1	2	3	2	3	3	3	3	2	3	3	1	1	1	1	1	1	1	3	3	3	1	3	1	3	3	3
Chrom10	34	STS863	152.8	4	4	4	4	4	4	4	4	4	4	4	4	4	4	4	4	4	4	4	4	4	4	4	4	4	4	4	1	4	4	1	1	1	1	1	1	1	4	4	4	1	4	1	4	4	4
C11(A03)	35	DPL0270	48.6	2	1	2	3	1	1	1	1	3	3	1	3	2	3	3	3	1	3	1	2	3	2	3	1	2	2	3	3	3	1	1	3	1	3	3	3	3	3	2	3	3	1	3	3	1	3
C11(A03)	36	DPL0325	58.9	2	1	3	2	1	1	3	3	3	3	1	3	2	3	3	3	1	3	1	2	3	3	3	1	2	2	3	3	3	3	1	1	1	3	3	3	3	3	3	3	3	3	2	3	1	3
C11(A03)	37	NAU453	80.8	2	1	2	2	2	1	1	1	3	3	1	2	2	3	3	3	3	3	3	2	3	3	0	3	2	2	3	2	3	2	1	1	3	3	2	3	2	3	2	3	3	3	2	3	3	2
C11(A03)	38	BNL1408	87.5	1	1	1	4	4	1	1	1	1	4	1	4	4	4	4	1	4	4	4	4	1	4	4	4	4	1	4	4	4	4	1	1	4	4	4	4	4	4	4	4	1	4	4	4	4	4
C11(A03)	39	TMP20	112.7	2	3	3	2	1	1	3	3	3	3	1	1	3	3	3	3	1	3	1	3	3	3	3	1	2	3	3	3	3	1	1	1	1	3	3	2	3	3	2	3	3	1	2	3	1	3
C21(D02)	40	CIR077	5.5	3	1	2	1	2	1	1	1	1	1	1	3	3	1	3	1	1	2	1	3	3	1	3	3	3	1	1	3	1	3	1	1	3	3	2	3	3	2	2	2	1	1	3	3	3	2
C21(D02)	41	BNL3997	78.2	1	1	1	3	3	1	3	1	1	3	1	3	3	3	2	3	1	3	2	3	1	3	2	2	2	3	1	2	3	3	3	1	3	2	3	3	3	3	3	3	2	2	2	2	3	3
C21(D02)	42	DPL0253	79.7	4	1	4	4	4	1	1	4	4	4	1	4	4	4	4	4	4	4	4	4	4	4	4	4	4	4	4	4	4	4	4	1	4	4	4	4	4	4	4	4	4	4	4	4	4	4
C21(D02)	43	BNL3171	133.9	3	2	3	3	2	1	3	1	2	0	1	3	2	3	2	2	3	3	3	3	1	3	3	3	3	2	1	3	1	1	3	1	1	3	1	3	1	2	3	2	3	3	1	3	3	2
C21(D02)	44	NAU3074	156.5	2	3	3	3	2	3	3	1	2	1	3	3	1	3	3	2	3	2	3	3	1	1	3	3	3	2	3	3	1	1	3	1	3	3	3	3	3	2	2	2	3	3	2	3	2	2
Chr12	45	MUSB0846a	120.3	1	3	1	1	1	1	1	1	1	3	3	1	1	1	1	1	1	1	1	1	1	1	1	1	1	1	1	1	1	1	1	1	1	3	1	1	1	1	1	1	1	1	3	1	1	1
Chr12	46	NAU915	171.6	3	1	3	3	3	3	3	2	3	2	3	3	1	3	3	1	2	3	1	3	1	3	2	1	3	3	1	1	2	3	3	3	3	3	3	3	1	3	3	2	3	3	1	1	1	3
Chr12	47	CIR293	180.9	3	1	1	3	3	3	3	2	3	2	3	3	1	3	3	1	2	3	1	3	1	3	2	1	2	3	3	1	2	3	3	3	1	3	3	3	1	3	3	3	3	1	1	1	1	3
Chr12	48	NAU2640b	197.6	3	3	1	3	3	3	3	3	3	3	3	3	1	3	3	1	3	3	3	3	1	3	3	1	3	3	3	1	3	3	1	3	3	3	3	3	3	3	3	3	1	1	1	1	1	3
C13(A01)	49	BNL1438	34.8	3	1	3	2	2	1	3	3	1	2	1	3	2	2	3	1	1	3	1	1	2	1	3	3	3	3	3	3	3	3	1	3	3	3	3	3	2	3	2	3	3	3	1	3	2	2
C13(A01)	50	CIR096	74.5	3	1	3	2	2	1	3	3	1	2	1	3	2	2	3	1	1	3	1	1	3	1	3	3	3	3	3	3	3	3	1	3	3	3	3	3	2	3	2	3	3	3	1	3	2	2
Chrom18	51	STS1155a	7.7	3	3	3	1	3	1	3	1	3	1	1	1	3	3	3	1	3	2	3	3	3	1	3	2	1	1	1	3	3	1	3	1	1	3	2	3	3	3	3	3	2	1	1	1	3	3
Chrom18	52	STS1155b	78.2	3	3	2	3	1	3	3	3	1	3	1	3	2	3	2	3	3	2	3	2	2	3	3	3	3	3	3	3	3	3	3	3	3	1	2	3	3	3	3	2	3	2	1	3	2	3
Chrom18	53	BNL1721	173.1	3	3	3	2	3	1	3	3	3	3	1	3	3	3	3	3	3	3	3	1	1	3	2	3	3	3	3	1	1	1	3	1	1	1	3	3	2	3	3	3	2	2	1	2	3	3
Chrom18	54	CIR040	193	3	3	3	2	3	1	3	3	3	3	1	3	3	3	0	3	3	3	3	1	1	3	2	3	3	3	2	1	1	1	3	1	1	1	3	3	2	3	3	3	0	2	1	2	3	3
Chrom18	55	DPL0249	227.8	3	3	3	3	3	1	3	1	3	2	1	3	2	3	3	3	3	2	3	3	3	1	2	3	3	1	3	1	1	1	3	1	1	3	1	1	2	1	3	1	2	2	1	2	3	3
Chrom18	56	BNL193	245.1	3	3	3	3	3	1	3	1	2	2	1	3	2	3	3	1	3	2	2	3	3	1	2	3	3	3	3	1	1	1	3	1	1	3	1	1	2	1	3	1	3	2	3	2	3	3
		Phenotype data	ELO-BC3F2	4.3	6.8	-	-	4.9	5	4.9	-	6.2	4.6	5.3	-	5.1	-	-	6	4.8	4.6	6	6.5	4.4	4.9	5.4	5.3	-	7	4	4.2	4.9	4.5	-	5.5	5.6	5	6	-	4.8	5.2	4.8	-	3.5	-	5.8	4.7	-	-
			ELO-BC3F3	4.2	4.5	5.6	-	5.05	5.1	3.9	-	5.45	4.55	4.95	5.5	4.35	-	-	5.75	4.95	4.7	5.45	6.9	5.4	-	5.3	4.9	-	-	-	5	6.5	4.1	-	5.2	4.75	6.2	6.9	-	4.8	5.4	4.7	-	4.1	-	5	4.5	-	-
			ELO-BC3F4	4.35	4.9	5.8	-	5.2	4.8	4.15	-	4.85	4.7	4.85	4.9	4.85	-	-	5.15	4.95	5.15	5.3	5.85	5.2	-	4.95	4.4	-	-	-	5.65	6.1	4.35	-	5.25	4.85	5.55	4.95	-	5.05	4.85	5	-	4.4	-	4.6	4.95	-	-
[truncated: 113 more columns]

[truncated: 2 more sheets: POP34, POP35]
